# Supplementary material for: Integrative proteomic and functional analyses provide novel insights into the action of the repurposed drug candidate nitroxoline in AsPC-1 cells
Source: Sci Rep. 2020 Feb 13;10:2574. doi: 10.1038/s41598-020-59492-4 (PMC7018951; doi:10.1038/s41598-020-59492-4)
Supplement: Supplementary file 1 — Supplementary Table 1. [file 41598_2020_59492_MOESM1_ESM.xlsx]

## Sheet: Nitro 24h 
Supplementary Table 1. Differentially expressed proteins resulted from shotgun analysis of three biological replicates of AsPC-1 cells treated with nitroxoline for 24 hours merged in a single list (duplicates included)
Accession	Significance (-10lgP)	Coverage (%)	#Peptides	#Unique	Ctr Area	Nitro24h Area	Ratio nitro24h:CTR	Avg. Mass	Description
NX_P61604-1	45.14	30	3	3	76400	35700	0.467277	10932	10 kDa heat shock protein mitochondrial|Iso 1
NX_P31947-2	23.07	6	1	1	17300	35700	2.06358	24336	14-3-3 protein sigma|Iso 2
NX_P27348-1	53.95	24	4	3	67600	33100	0.489645	27764	14-3-3 protein theta|Iso 1
NX_Q13200-2	25.69	2	1	1	45100	17200	0.381375	82194	26S proteasome non-ATPase regulatory subunit 2|Iso 2
NX_P52815-1	52.61	23	2	2	38600	8630	0.223575	21348	39S ribosomal protein L12 mitochondrial|Iso 1
NX_P52815-1	34.22	6	1	1	47400	18900	0.398734	21348	39S ribosomal protein L12 mitochondrial|Iso 1
NX_P52815-1	60	6	1	1	53100	15000	0.282486	21348	39S ribosomal protein L12 mitochondrial|Iso 1
NX_Q99714-1	46.6	16	2	2	29900	10300	0.344482	26923	3-hydroxyacyl-CoA dehydrogenase type-2|Iso 1
NX_P46783-1	22.53	5	1	1	41300	13300	0.322034	18898	40S ribosomal protein S10|Iso 1
NX_P62277-1	54.2	30	4	4	118000	51600	0.437288	17222	40S ribosomal protein S13|Iso 1
NX_P08708-1	47.05	9	1	1	75000	36700	0.489333	15550	40S ribosomal protein S17|Iso 1
NX_P08708-1	74.5	9	1	1	67200	29300	0.436012	15550	40S ribosomal protein S17|Iso 1
NX_P62266-1	60	8	1	1	104000	48400	0.465385	15808	40S ribosomal protein S23|Iso 1
NX_P62847-2	66.18	12	1	1	96000	32900	0.342708	15069	40S ribosomal protein S24|Iso 2
NX_P62847-4	79.01	9	2	2	127000	62100	0.488976	32431	40S ribosomal protein S24|Iso 4
NX_P62854-1	76.67	31	3	3	133000	47700	0.358647	13015	40S ribosomal protein S26|Iso 1
NX_P62854-1	73.21	21	2	2	128000	47800	0.373437	13015	40S ribosomal protein S26|Iso 1
NX_P62273-1	30.49	12	1	1	53200	14200	0.266917	6677	40S ribosomal protein S29|Iso 1
NX_P46782-1	99.4	21	4	4	235000	90100	0.383404	22876	40S ribosomal protein S5|Iso 1
NX_P46782-1	98.84	21	4	4	154000	48500	0.314935	22876	40S ribosomal protein S5|Iso 1
NX_P62081-1	21.58	20	3	3	160000	79300	0.495625	22127	40S ribosomal protein S7|Iso 1
NX_Q9H0D6-1	39.9	2	1	1	33500	15600	0.465672	108583	5'- 3' exoribonuclease 2|Iso 1
NX_P05386-1	54.1	29	2	1	96500	40900	0.423834	11514	60S acidic ribosomal protein P1|Iso 1
NX_Q02543-1	63.98	18	3	3	68500	33000	0.481752	20762	60S ribosomal protein L18a|Iso 1
NX_Q02543-1	24.37	12	2	2	71900	27600	0.383866	20762	60S ribosomal protein L18a|Iso 1
NX_P84098-1	100.53	17	3	3	222000	66200	0.298198	23466	60S ribosomal protein L19|Iso 1
NX_P46778-1	74.47	21	2	2	83000	18600	0.224096	18565	60S ribosomal protein L21|Iso 1
NX_P61353-1	51.49	15	2	2	181000	89000	0.491713	15798	60S ribosomal protein L27|Iso 1
NX_P46779-1	31.97	8	1	1	146000	45900	0.314384	15747	60S ribosomal protein L28|Iso 1
NX_P46779-1	39.52	16	2	2	119000	42500	0.357143	15747	60S ribosomal protein L28|Iso 1
NX_P47914-1	60	9	1	1	189000	77700	0.411111	17752	60S ribosomal protein L29|Iso 1
NX_P47914-1	60	9	1	1	155000	75400	0.486452	17752	60S ribosomal protein L29|Iso 1
NX_P62899-3	58.92	26	2	2	81800	23000	0.281174	13995	60S ribosomal protein L31|Iso 3
NX_P83881-1	60	8	1	1	151000	74600	0.49404	12441	60S ribosomal protein L36a|Iso 1
NX_P83881-1	60	8	1	1	135000	64700	0.479259	12441	60S ribosomal protein L36a|Iso 1
NX_P61513-1	37.27	9	1	1	38300	17100	0.446475	10275	60S ribosomal protein L37a|Iso 1
NX_P61513-1	78.22	41	3	3	39600	9980	0.25202	10275	60S ribosomal protein L37a|Iso 1
NX_P63173-1	41.8	19	1	1	84700	42200	0.498229	8218	60S ribosomal protein L38|Iso 1
NX_P62917-1	59.34	16	5	5	146000	69600	0.476712	28025	60S ribosomal protein L8|Iso 1
NX_P24752-1	50.08	7	2	2	26000	10800	0.415385	45200	Acetyl-CoA acetyltransferase mitochondrial|Iso 1
NX_Q99798-1	88.79	8	4	4	43600	0	0	85425	Aconitate hydratase mitochondrial|Iso 1
NX_Q99798-1	91.95	8	4	4	80900	0	0	85425	Aconitate hydratase mitochondrial|Iso 1
NX_Q99798-1	48.23	2	1	1	41100	5280	0.128467	85425	Aconitate hydratase mitochondrial|Iso 1
NX_O95433-1	60	7	1	1	36200	0	0	38274	Activator of 90 kDa heat shock protein ATPase homolog 1|Iso 1
NX_O14561-1	43.43	19	2	2	84300	39500	0.468565	17417	Acyl carrier protein mitochondrial|Iso 1
NX_O14561-1	31.16	10	1	1	80400	28300	0.35199	17417	Acyl carrier protein mitochondrial|Iso 1
NX_P23526-1	32.79	10	3	3	80900	35200	0.435105	47716	Adenosylhomocysteinase|Iso 1
NX_P12236-1	92.75	12	3	2	103000	31300	0.303883	32866	ADP/ATP translocase 3|Iso 1
NX_P00505-1	96.88	5	3	3	77700	27300	0.351351	47518	Aspartate aminotransferase mitochondrial|Iso 1
NX_Q12797-1	40.22	2	1	1	56700	26500	0.467372	85863	Aspartyl/asparaginyl beta-hydroxylase|Iso 1
NX_P56134-4	36.14	27	1	1	36100	15200	0.421053	5741	ATP synthase subunit f mitochondrial|Iso 4
NX_Q9NVI7-2	30.52	1	1	1	37800	18200	0.481481	66218	ATPase family AAA domain-containing protein 3A|Iso 2
NX_Q7L1Q6-2	26.15	3	1	1	4480	23800	5.3125	40539	Basic leucine zipper and W2 domain-containing protein 1|Iso 2
NX_P31939-2	39.54	4	1	1	25800	6960	0.269767	64524	Bifunctional purine biosynthesis protein PURH|Iso 2
NX_P31939-2	30.45	3	1	1	22000	9100	0.413636	64524	Bifunctional purine biosynthesis protein PURH|Iso 2
NX_Q6NUK1-1	28.47	3	1	1	22800	8810	0.386404	53354	Calcium-binding mitochondrial carrier protein SCaMC-1|Iso 1
NX_Q14444-2	62.66	2	1	1	76500	30800	0.402614	76862	Caprin-1|Iso 2
NX_P35222-1	51.5	2	1	1	24200	8580	0.354545	85497	Catenin beta-1|Iso 1
NX_P07858-1	24.95	3	1	1	37200	15000	0.403226	37822	Cathepsin B|Iso 1
NX_P60953-2	44.4	9	1	1	111000	53200	0.479279	21259	Cell division control protein 42 homolog|Iso 2
NX_Q9H444-1	41.67	6	1	1	22900	9550	0.417031	24950	Charged multivesicular body protein 4b|Iso 1
NX_P45973-1	48.95	8	1	1	40700	9700	0.238329	22225	Chromobox protein homolog 5|Iso 1
NX_O75390-1	114.86	23	11	11	253000	125000	0.494071	51712	Citrate synthase mitochondrial|Iso 1
NX_P09496-2	35.5	10	1	1	34200	12700	0.371345	23662	Clathrin light chain A|Non-brain
NX_O14493-1	74.61	13	2	2	3610	21500	5.95568	22077	Claudin-4|Iso 1
NX_O14493-1	60	5	1	1	5500	20600	3.74545	22077	Claudin-4|Iso 1
NX_O96005-1	20.1	6	1	1	45900	17200	0.374728	76097	Cleft lip and palate transmembrane protein 1|Iso 1
NX_Q07021-1	48.22	20	4	4	125000	42500	0.34	31362	Complement component 1 Q subcomponent-binding protein mitochondrial|Iso 1
NX_O75367-2	96.21	14	3	3	51200	122000	2.38281	39184	Core histone macro-H2A.1|Iso 1
NX_O43169-1	28.29	23	1	1	41600	0	0	16332	Cytochrome b5 type B|Iso 1
NX_P31930-1	67.17	9	3	3	60000	25100	0.418333	52646	Cytochrome b-c1 complex subunit 1 mitochondrial|Iso 1
NX_P22695-1	22.84	2	1	1	96300	34700	0.360332	48443	Cytochrome b-c1 complex subunit 2 mitochondrial|Iso 1
NX_P00403-1	72.91	9	2	2	107000	45100	0.421495	25565	Cytochrome c oxidase subunit 2|Iso 1
NX_P10606-1	53.61	14	1	1	83300	30000	0.360144	13696	Cytochrome c oxidase subunit 5B mitochondrial|Iso 1
NX_P08574-1	49.51	2	1	1	32900	16300	0.495441	35422	Cytochrome c1 heme protein mitochondrial|Iso 1
NX_P54886-2	30.86	1	1	1	37700	15200	0.403183	87089	Delta-1-pyrroline-5-carboxylate synthase|Short
NX_P15924-1	22.38	1	1	1	18500	9090	0.491351	331774	Desmoplakin|DPI
NX_P09622-1	60.16	4	1	1	31400	7730	0.246178	54177	Dihydrolipoyl dehydrogenase mitochondrial|Iso 1
NX_P11388-1	60	1	2	1	26000	0	0	174384	DNA topoisomerase 2-alpha|Iso 1
NX_O60313-1	85.35	6	5	5	70100	32100	0.457917	111630	Dynamin-like 120 kDa protein mitochondrial|Iso 1
NX_P63167-1	89.69	25	1	1	70700	30400	0.429986	10366	Dynein light chain 1 cytoplasmic|Iso 1
NX_P26641-1	41.59	2	1	1	40200	86300	2.14677	50119	Elongation factor 1-gamma|Iso 1
NX_P49411-1	110.18	29	10	10	245000	102000	0.416327	49542	Elongation factor Tu mitochondrial|Iso 1
NX_P30084-1	76.72	20	4	4	65500	29200	0.445802	31387	Enoyl-CoA hydratase mitochondrial|Iso 1
NX_P30084-1	83.41	24	5	5	66700	20600	0.308846	31387	Enoyl-CoA hydratase mitochondrial|Iso 1
NX_P29317-1	22.12	1	1	1	22800	49600	2.17544	108266	Ephrin type-A receptor 2|Iso 1
NX_P58107-1	84.76	3	12	9	18300	90500	4.94536	555629	Epiplakin|Iso 1
NX_Q96HE7-1	28.52	9	3	3	28900	78600	2.71972	54393	ERO1-like protein alpha|Iso 1
NX_Q96HE7-1	50.06	10	3	3	22900	54000	2.35808	54393	ERO1-like protein alpha|Iso 1
NX_P60842-1	45.09	16	5	5	162000	65600	0.404938	46154	Eukaryotic initiation factor 4A-I|Iso 1
NX_P60842-1	82.09	15	5	5	93400	34200	0.366167	46154	Eukaryotic initiation factor 4A-I|Iso 1
NX_Q14152-2	21.32	1	1	1	25200	0	0	162636	Eukaryotic translation initiation factor 3 subunit A|Iso 2
NX_O15372-1	37.32	5	1	1	14900	6150	0.412752	39930	Eukaryotic translation initiation factor 3 subunit H|Iso 1
NX_Q04637-1	48.54	1	1	1	34600	10400	0.300578	175490	Eukaryotic translation initiation factor 4 gamma 1|A
NX_P23588-1	20.9	2	1	1	29400	3850	0.130952	69151	Eukaryotic translation initiation factor 4B|Iso 1
NX_P63241-1	35.87	12	1	1	55800	22300	0.399642	16832	Eukaryotic translation initiation factor 5A-1|Iso 1
NX_A0FGR8-2	36.16	2	1	1	16300	4520	0.277301	98902	Extended synaptotagmin-2|Iso 2
NX_Q08945-1	36.55	5	2	2	53700	19900	0.370577	81075	FACT complex subunit SSRP1|Iso 1
NX_P49327-1	45.74	1	1	1	37900	3840	0.101319	273424	Fatty acid synthase|Iso 1
NX_Q01469-1	57.09	10	1	1	37100	2460	0.0663073	15164	Fatty acid-binding protein epidermal|Iso 1
NX_P04075-1	113.45	36	9	7	105000	271000	2.58095	39420	Fructose-bisphosphate aldolase A|Iso 1
NX_P07954-1	24.64	2	1	1	75000	21600	0.288	54637	Fumarate hydratase mitochondrial|Mitochondrial
NX_O94925-3	70.86	7	3	3	49900	7630	0.152906	65460	Glutaminase kidney isoform mitochondrial|Iso 3
NX_O94925-3	43.04	6	2	2	41900	11200	0.267303	65460	Glutaminase kidney isoform mitochondrial|Iso 3
NX_Q9Y2Q3-4	24.91	8	1	1	31100	14000	0.450161	20538	Glutathione S-transferase kappa 1|Iso 4
NX_P23434-1	60	12	1	1	67100	19200	0.28614	18885	Glycine cleavage system H protein mitochondrial|Iso 1
NX_P23434-1	20.24	12	1	1	59100	536	0.00906937	18885	Glycine cleavage system H protein mitochondrial|Iso 1
NX_Q12849-5	21.13	3	1	1	27600	0	0	36613	G-rich sequence factor 1|Iso 2
NX_Q9HAV7-1	28.75	5	1	1	26500	11500	0.433962	24279	GrpE protein homolog 1 mitochondrial|Iso 1
NX_Q13151-1	69.49	11	2	2	57000	23200	0.407018	30841	Heterogeneous nuclear ribonucleoprotein A0|Iso 1
NX_P16403-1	26.12	25	7	1	35900	17100	0.476323	21365	Histone H1.2|Iso 1
NX_Q8IUE6-1	60	27	4	1	216000	63300	0.293056	13995	Histone H2A type 2-B|Iso 1
NX_Q8IUE6-1	60	20	2	1	94500	41400	0.438095	13995	Histone H2A type 2-B|Iso 1
NX_P68431-1	116.05	29	6	6	3950000	1820000	0.460759	15404	Histone H3.1|Iso 1
NX_Q16836-1	25.75	4	1	1	21300	0	0	34294	Hydroxyacyl-coenzyme A dehydrogenase mitochondrial|Iso 1
NX_P52292-1	52.69	3	1	1	35500	12800	0.360563	57862	Importin subunit alpha-1|Iso 1
NX_O00629-1	30.44	3	1	1	17000	7570	0.445294	57887	Importin subunit alpha-3|Iso 1
NX_O00410-3	36.88	5	3	3	39800	13700	0.344221	125545	Importin-5|Iso 3
NX_Q15181-1	35.97	8	1	1	48300	3330	0.0689441	32660	Inorganic pyrophosphatase|Iso 1
NX_P12268-1	21.58	2	1	1	39600	7410	0.187121	55805	Inosine-5'-monophosphate dehydrogenase 2|Iso 1
NX_P17301-1	63.35	6	6	6	57800	119000	2.05882	129295	Integrin alpha-2|Iso 1
NX_P50213-1	41.5	3	1	1	27100	8720	0.321771	39592	Isocitrate dehydrogenase [NAD] subunit alpha mitochondrial|Iso 1
NX_Q9NSE4-1	34.1	2	1	1	25900	0	0	113791	Isoleucine--tRNA ligase mitochondrial|Iso 1
NX_O43291-1	24.9	5	1	1	10600	26000	2.45283	28228	Kunitz-type protease inhibitor 2|Iso 1
NX_Q16787-2	75.31	0	2	2	0	20400	/	366650	Laminin subunit alpha-3|Iso 2
NX_Q16787-3	60	0	1	1	0	23300	/	360213	Laminin subunit alpha-3|Iso 3
NX_Q13751-1	60	1	1	1	0	20600	/	129572	Laminin subunit beta-3|Iso 1
NX_Q99538-2	35.9	5	1	1	43000	1940	0.0451163	42948	Legumain|Iso 2
NX_Q99538-3	32.07	5	1	1	63900	19400	0.303599	42008	Legumain|Iso 3
NX_O95202-1	32.74	2	1	1	33000	15500	0.469697	83354	LETM1 and EF-hand domain-containing protein 1 mitochondrial|Iso 1
NX_P00338-3	86.46	20	7	3	76500	183000	2.39216	39837	L-lactate dehydrogenase A chain|Iso 3
NX_P36776-2	59.38	1	1	1	79900	32800	0.410513	100397	Lon protease homolog mitochondrial|Iso 2
NX_Q9NS69-1	67.26	25	2	2	60700	29600	0.487644	15522	Mitochondrial import receptor subunit TOM22 homolog|Iso 1
NX_O96008-1	30.93	4	1	1	59100	22800	0.385787	37893	Mitochondrial import receptor subunit TOM40 homolog|Iso 1
NX_O15427-1	35.22	2	1	1	7620	27900	3.66142	49469	Monocarboxylate transporter 4|Iso 1
NX_Q6UB35-1	48	2	1	1	34300	6100	0.177843	105790	Monofunctional C1-tetrahydrofolate synthase mitochondrial|Iso 1
NX_Q7Z406-1	28.6	1	1	1	6070	21600	3.55848	227868	Myosin-14|Iso 1
NX_P35579-1	68.85	3	4	4	12200	44400	3.63934	226530	Myosin-9|Iso 1
NX_P49821-1	48.35	2	1	1	33100	10200	0.308157	50817	NADH dehydrogenase [ubiquinone] flavoprotein 1 mitochondrial|Iso 1
NX_O75489-1	43.97	5	1	1	35000	9800	0.28	30242	NADH dehydrogenase [ubiquinone] iron-sulfur protein 3 mitochondrial|Iso 1
NX_P22570-4	60	5	1	1	28900	268	0.00927336	48056	NADPH:adrenodoxin oxidoreductase mitochondrial|Iso 4
NX_P22570-7	60	4	1	1	20000	0	0	57370	NADPH:adrenodoxin oxidoreductase mitochondrial|Iso 7
NX_P16435-1	51.7	2	1	1	19800	52000	2.62626	76690	NADPH--cytochrome P450 reductase|Iso 1
NX_E9PAV3-1	66.85	1	2	2	78900	31000	0.392902	205419	Nascent polypeptide-associated complex subunit alpha muscle-specific form|skNAC
NX_E9PAV3-1	37.22	1	2	2	73700	12000	0.162822	205419	Nascent polypeptide-associated complex subunit alpha muscle-specific form|skNAC
NX_P05204-1	78.02	17	2	2	73200	25000	0.34153	9393	Non-histone chromosomal protein HMG-17|Iso 1
NX_O75694-2	25	1	1	1	8490	17200	2.02591	149016	Nuclear pore complex protein Nup155|Iso 2
NX_P19338-1	51.49	16	8	8	330000	156000	0.472727	76615	Nucleolin|Iso 1
NX_P06748-1	32.66	36	9	1	280000	109000	0.389286	32575	Nucleophosmin|Iso 1
NX_P22392-1	31.33	12	2	2	205000	75100	0.366341	17298	Nucleoside diphosphate kinase B|Iso 1
NX_P22392-2	68.08	10	2	2	80300	37500	0.466999	30137	Nucleoside diphosphate kinase B|Iso 3
NX_Q9NX40-1	31.74	4	1	1	21600	8820	0.408333	27626	OCIA domain-containing protein 1|Iso 1
NX_Q9NRP0-1	45.7	8	1	1	98800	45400	0.459514	16829	Oligosaccharyltransferase complex subunit OSTC|Iso 1
NX_P30041-1	21.53	6	1	1	25900	9770	0.37722	25035	Peroxiredoxin-6|Iso 1
NX_P30086-1	36.6	4	1	1	39800	9320	0.234171	21057	Phosphatidylethanolamine-binding protein 1|Iso 1
NX_P00558-1	105.28	15	5	5	51800	128000	2.47104	44615	Phosphoglycerate kinase 1|Iso 1
NX_P00558-1	107.65	18	5	4	22800	81700	3.58333	44615	Phosphoglycerate kinase 1|Iso 1
NX_P05120-1	22.18	4	1	1	4600	26500	5.76087	46596	Plasminogen activator inhibitor 2|Iso 1
NX_Q15149-3	26.82	6	16	1	8300	62000	7.46988	518037	Plectin|Iso 3
NX_Q15149-4	26.15	12	45	43	191000	386000	2.02094	516204	Plectin|Iso 4
NX_Q15365-1	52.13	14	4	3	77800	38600	0.496144	37498	Poly(rC)-binding protein 1|Iso 1
NX_O75915-1	60	10	1	1	24900	0	0	21615	PRA1 family protein 3|Iso 1
NX_P07737-1	28.28	10	1	1	77100	36500	0.473411	15054	Profilin-1|Iso 1
NX_P07737-1	25.22	10	1	1	22800	54400	2.38596	15054	Profilin-1|Iso 1
NX_Q9UQ80-1	51.28	19	5	5	86600	39200	0.452656	43787	Proliferation-associated protein 2G4|Iso 1
NX_Q9UQ80-1	64.5	9	3	3	59900	22400	0.373957	43787	Proliferation-associated protein 2G4|Iso 1
NX_P13674-3	60	3	1	1	1100	37300	33.9091	58958	Prolyl 4-hydroxylase subunit alpha-1|Iso 3
NX_P13674-3	63.61	3	1	1	1200	25600	21.3333	58958	Prolyl 4-hydroxylase subunit alpha-1|Iso 3
NX_P61289-1	40.36	12	2	2	42400	11400	0.268868	29506	Proteasome activator complex subunit 3|Iso 1
NX_Q99873-3	64.92	11	3	3	108000	35300	0.326852	39602	Protein arginine N-methyltransferase 1|Iso 3
NX_Q99873-3	50.77	16	4	4	81100	27700	0.341554	39602	Protein arginine N-methyltransferase 1|Iso 3
NX_O75128-7	60	1	1	1	20500	0	0	136682	Protein cordon-bleu|Iso 7
NX_Q96A26-1	60	7	1	1	0	86600	/	17342	Protein FAM162A|Iso 1
NX_Q6NXS1-1	36.77	7	1	1	44800	0	0	23048	Protein phosphatase inhibitor 2-like protein 3|Iso 1
NX_P31949-1	92.16	39	4	4	530000	248000	0.467925	11740	Protein S100-A11|Iso 1
NX_Q01105-3	54.82	5	1	1	69400	29800	0.429395	30993	Protein SET|Iso 3
NX_P06454-2	59.51	13	2	2	117000	58100	0.496581	12074	Prothymosin alpha|Iso 2
NX_Q92928-1	55.14	16	3	1	41500	9570	0.230602	22017	Putative Ras-related protein Rab-1C|Iso 1
NX_Q92928-1	44.12	24	3	2	37400	14500	0.387701	22017	Putative Ras-related protein Rab-1C|Iso 1
NX_P08559-3	33.33	3	1	1	45900	19900	0.433551	40188	Pyruvate dehydrogenase E1 component subunit alpha somatic form mitochondrial|Iso 3
NX_P29803-1	60	3	1	1	47100	6860	0.145648	42933	Pyruvate dehydrogenase E1 component subunit alpha testis-specific form mitochondrial|Iso 1
NX_P11177-2	40.94	5	1	1	27900	7110	0.254839	37200	Pyruvate dehydrogenase E1 component subunit beta mitochondrial|Iso 2
NX_P43487-2	24.06	6	1	1	62700	27600	0.440191	23239	Ran-specific GTPase-activating protein|Iso 2
NX_P62820-1	39.46	16	2	1	32600	14200	0.435583	22678	Ras-related protein Rab-1A|Iso 1
NX_Q15286-1	22.03	7	1	1	8280	18600	2.24638	23025	Ras-related protein Rab-35|Iso 1
NX_P11233-1	25.19	7	1	1	13000	30000	2.30769	23567	Ras-related protein Ral-A|Iso 1
NX_Q00765-1	34.91	5	1	1	58700	7220	0.122998	21493	Receptor expression-enhancing protein 5|Iso 1
NX_Q9H0A0-2	39.4	2	1	1	20900	10300	0.492823	107297	RNA cytidine acetyltransferase|Iso 2
NX_O15269-1	43.9	3	1	1	62900	7280	0.115739	52744	Serine palmitoyltransferase 1|Iso 1
NX_P84103-1	41.82	13	1	1	158000	73600	0.465823	19330	Serine/arginine-rich splicing factor 3|Iso 1
NX_Q13243-3	34.18	11	2	2	38400	9670	0.251823	30858	Serine/arginine-rich splicing factor 5|SRP40-4
NX_Q9Y3F4-2	29.71	5	1	1	35200	4170	0.118466	39778	Serine-threonine kinase receptor-associated protein|Iso 2
NX_Q15005-1	47.66	8	1	1	22100	4050	0.183258	25003	Signal peptidase complex subunit 2|Iso 1
NX_Q15005-1	22.28	8	1	1	26500	7550	0.284906	25003	Signal peptidase complex subunit 2|Iso 1
NX_P37108-1	40.09	10	1	1	41000	12200	0.297561	14570	Signal recognition particle 14 kDa protein|Iso 1
NX_P62314-1	60	11	1	1	170000	80600	0.474118	13282	Small nuclear ribonucleoprotein Sm D1|Iso 1
NX_P63162-1	50.53	9	2	2	65600	30000	0.457317	24614	Small nuclear ribonucleoprotein-associated protein N|Iso 1
NX_P05023-1	91.91	18	14	13	151000	73800	0.488742	112896	Sodium/potassium-transporting ATPase subunit alpha-1|Iso 1
NX_P05026-2	23.7	4	1	1	24900	6550	0.263052	34893	Sodium/potassium-transporting ATPase subunit beta-1|Iso 2
NX_P05026-2	23.02	4	1	1	20900	6970	0.333493	34893	Sodium/potassium-transporting ATPase subunit beta-1|Iso 2
NX_P54709-1	73.66	9	2	2	67200	25700	0.38244	31513	Sodium/potassium-transporting ATPase subunit beta-3|Iso 1
NX_P54709-1	71.57	9	2	2	67200	24200	0.360119	31513	Sodium/potassium-transporting ATPase subunit beta-3|Iso 1
NX_P11169-1	112.87	13	7	6	144000	475000	3.29861	53924	Solute carrier family 2 facilitated glucose transporter member 3|Iso 1
NX_P11169-1	108.79	13	5	4	159000	359000	2.25786	53924	Solute carrier family 2 facilitated glucose transporter member 3|Iso 1
NX_Q13435-1	33.41	3	2	2	25900	12800	0.494208	100228	Splicing factor 3B subunit 2|Iso 1
NX_Q9Y3B4-1	35.08	10	1	1	22300	10300	0.461883	14585	Splicing factor 3B subunit 6|Iso 1
NX_Q01081-1	46.43	13	2	2	43200	21300	0.493056	27872	Splicing factor U2AF 35 kDa subunit|Iso 1
NX_P16949-1	43.84	7	1	1	28800	12900	0.447917	17302	Stathmin|Iso 1
NX_Q9UJZ1-2	56.07	21	3	3	47100	21800	0.462845	33337	Stomatin-like protein 2 mitochondrial|Iso 2
NX_Q9P2R7-1	36.98	3	1	1	37100	15000	0.404313	50317	Succinate--CoA ligase [ADP-forming] subunit beta mitochondrial|Iso 1
NX_P78371-2	29.29	10	3	3	79500	32600	0.410063	52718	T-complex protein 1 subunit beta|Iso 2
NX_P50991-1	70.51	7	3	3	50800	5850	0.115157	57924	T-complex protein 1 subunit delta|Iso 1
NX_P50991-1	42.88	4	2	2	33200	9480	0.285542	57924	T-complex protein 1 subunit delta|Iso 1
NX_P48643-1	25.38	3	1	1	36200	14800	0.40884	59671	T-complex protein 1 subunit epsilon|Iso 1
NX_P48643-1	24.92	1	1	1	34300	12400	0.361516	59671	T-complex protein 1 subunit epsilon|Iso 1
NX_P40227-1	25.29	3	1	1	50400	11600	0.230159	58024	T-complex protein 1 subunit zeta|Iso 1
NX_P40227-1	32.46	3	1	1	24700	4260	0.17247	58024	T-complex protein 1 subunit zeta|Iso 1
NX_P19075-1	60	4	1	1	106000	42000	0.396226	26044	Tetraspanin-8|Iso 1
NX_P37837-1	49.73	3	1	1	8470	45400	5.36009	37540	Transaldolase|Iso 1
NX_P05412-1	30.21	5	1	1	0	20500	/	35676	Transcription factor AP-1|Iso 1
NX_P02786-1	101.63	20	13	13	61600	230000	3.73377	84871	Transferrin receptor protein 1|Iso 1
NX_P02786-1	114.7	20	13	13	69900	239000	3.41917	84871	Transferrin receptor protein 1|Iso 1
NX_P02786-1	106.99	15	9	9	73600	174000	2.36413	84871	Transferrin receptor protein 1|Iso 1
NX_P62995-1	44.61	9	2	2	34000	13500	0.397059	33666	Transformer-2 protein homolog beta|Iso 1
NX_Q01995-1	46.76	6	1	1	16300	40500	2.48466	22611	Transgelin|Iso 1
NX_P13693-1	105.33	27	5	5	225000	103000	0.457778	19595	Translationally-controlled tumor protein|Iso 1
NX_Q9BTV4-1	44.35	2	1	1	7780	45800	5.88689	44876	Transmembrane protein 43|Iso 1
NX_P40939-1	71.85	10	5	5	137000	43200	0.315328	83000	Trifunctional enzyme subunit alpha mitochondrial|Iso 1
NX_P55084-1	70.07	4	2	2	47100	20700	0.43949	51294	Trifunctional enzyme subunit beta mitochondrial|Iso 1
NX_P55084-2	50.02	7	3	3	52300	21200	0.405354	48880	Trifunctional enzyme subunit beta mitochondrial|Iso 2
NX_Q9BQE3-1	90.19	50	18	3	79800	3140	0.0393484	49895	Tubulin alpha-1C chain|Iso 1
NX_Q9BQE3-1	69.88	15	4	1	36900	0	0	49895	Tubulin alpha-1C chain|Iso 1
NX_P09758-1	93.98	16	3	3	7420	62800	8.46361	35709	Tumor-associated calcium signal transducer 2|Iso 1
NX_P09758-1	64.72	8	1	1	16500	49200	2.98182	35709	Tumor-associated calcium signal transducer 2|Iso 1
NX_P09758-1	58.63	5	1	1	22400	59900	2.67411	35709	Tumor-associated calcium signal transducer 2|Iso 1
NX_Q14157-4	54.29	2	1	1	19300	3530	0.182902	103168	Ubiquitin-associated protein 2-like|Iso 4
NX_Q03405-2	41.54	6	1	1	1930	27300	14.1451	31263	Urokinase plasminogen activator surface receptor|Iso 2
NX_Q03405-2	36.71	6	1	1	1340	24200	18.0597	31263	Urokinase plasminogen activator surface receptor|Iso 2

## Sheet: Nitr 24h curated
List of the differentially expressed proteins (as in the previous sheet 24h) after removal of duplicates - 191 hits
Accession	Ratio nitro24h:CTR
NX_Q16787	100
NX_Q13751	100
NX_Q96A26	100
NX_P05412	100
NX_P13674	33.96
NX_Q03405	14.18
NX_P09758	8.46
NX_Q15149	7.47
NX_O14493	5.94
NX_Q9BTV4	5.89
NX_P05120	5.76
NX_P37837	5.36
NX_Q7L1Q6	5.31
NX_P58107	4.94
NX_P02786	3.74
NX_O15427	3.66
NX_P35579	3.64
NX_Q7Z406	3.56
NX_P11169	3.3
NX_Q96HE7	2.72
NX_P16435	2.63
NX_P04075	2.57
NX_Q01995	2.49
NX_P00558	2.47
NX_O43291	2.45
NX_P00338	2.39
NX_O75367	2.38
NX_P11233	2.3
NX_Q15286	2.24
NX_P29317	2.18
NX_P26641	2.15
NX_P31947	2.07
NX_P17301	2.05
NX_O75694	2.02
NX_P62081	0.5
NX_P63173	0.5
NX_P08574	0.5
NX_Q15365	0.5
NX_P06454	0.5
NX_P27348	0.49
NX_P08708	0.49
NX_P61353	0.49
NX_P83881	0.49
NX_O75390	0.49
NX_P15924	0.49
NX_Q9NS69	0.49
NX_Q9H0A0	0.49
NX_P05023	0.49
NX_Q13435	0.49
NX_Q01081	0.49
NX_Q02543	0.48
NX_P62917	0.48
NX_Q9NVI7	0.48
NX_P60953	0.48
NX_P16403	0.48
NX_P61604	0.47
NX_Q9H0D6	0.47
NX_O14561	0.47
NX_Q12797	0.47
NX_O95202	0.47
NX_P19338	0.47
NX_P07737	0.47
NX_P31949	0.47
NX_P84103	0.47
NX_P62314	0.47
NX_P62266	0.46
NX_O60313	0.46
NX_P68431	0.46
NX_Q9NRP0	0.46
NX_P63162	0.46
NX_Q9Y3B4	0.46
NX_Q9UJZ1	0.46
NX_P13693	0.46
NX_P61513	0.45
NX_P30084	0.45
NX_Q9Y2Q3	0.45
NX_O00629	0.45
NX_Q9UQ80	0.45
NX_P16949	0.45
NX_P62277	0.44
NX_P23526	0.44
NX_P43487	0.44
NX_P62820	0.44
NX_P55084	0.44
NX_P63167	0.43
NX_Q9HAV7	0.43
NX_Q01105	0.43
NX_P08559	0.43
NX_P05386	0.42
NX_P24752	0.42
NX_P56134	0.42
NX_Q9H444	0.42
NX_P31930	0.42
NX_P00403	0.42
NX_P47914	0.41
NX_P49411	0.41
NX_O15372	0.41
NX_Q13151	0.41
NX_P36776	0.41
NX_Q9NX40	0.41
NX_P78371	0.41
NX_P48643	0.41
NX_Q14444	0.4
NX_P07858	0.4
NX_P54886	0.4
NX_P60842	0.4
NX_P63241	0.4
NX_Q9P2R7	0.4
NX_P19075	0.4
NX_P62995	0.4
NX_Q6NUK1	0.39
NX_O96008	0.39
NX_E9PAV3	0.39
NX_P06748	0.39
NX_Q13200	0.38
NX_P46782	0.38
NX_P30041	0.38
NX_P54709	0.38
NX_P09496	0.37
NX_O96005	0.37
NX_Q08945	0.37
NX_P22392	0.37
NX_P62854	0.36
NX_P22695	0.36
NX_P10606	0.36
NX_P52292	0.36
NX_Q99714	0.35
NX_P00505	0.35
NX_P35222	0.35
NX_P62847	0.34
NX_Q07021	0.34
NX_O00410	0.34
NX_P05204	0.34
NX_Q99873	0.33
NX_P46783	0.32
NX_P50213	0.32
NX_P40939	0.32
NX_P46779	0.31
NX_P49821	0.31
NX_P84098	0.3
NX_P12236	0.3
NX_Q04637	0.3
NX_P37108	0.3
NX_P07954	0.29
NX_P23434	0.29
NX_Q8IUE6	0.29
NX_P62899	0.28
NX_A0FGR8	0.28
NX_O75489	0.28
NX_P62273	0.27
NX_P31939	0.27
NX_P61289	0.27
NX_P05026	0.26
NX_P09622	0.25
NX_P11177	0.25
NX_Q13243	0.25
NX_P45973	0.24
NX_P30086	0.23
NX_Q92928	0.23
NX_P40227	0.23
NX_P52815	0.22
NX_P46778	0.22
NX_P12268	0.19
NX_Q6UB35	0.18
NX_Q15005	0.18
NX_Q14157	0.18
NX_O94925	0.15
NX_P29803	0.15
NX_P23588	0.13
NX_Q00765	0.12
NX_O15269	0.12
NX_Q9Y3F4	0.12
NX_P50991	0.12
NX_P49327	0.1
NX_Q01469	0.07
NX_Q15181	0.07
NX_Q99538	0.05
NX_Q9BQE3	0.04
NX_P22570	0.01
NX_Q99798	0
NX_O95433	0
NX_O43169	0
NX_P11388	0
NX_Q14152	0
NX_Q12849	0
NX_Q16836	0
NX_Q9NSE4	0
NX_O75915	0
NX_O75128	0
NX_Q6NXS1	0

## Sheet: Nitro 48h 
Differentially expressed proteins resulted from the shotgun analysis of three biological replicates of AsPC1 cells treated with Nitroxoline for 48 hours merged in a single list (duplicates included)
Accession	Significance (-10lgP)	Coverage (%)	#Peptides	#Unique	CTR Area	Nitro48h Area	Ratio nitro48h:CTR	Avg. Mass	Description
NX_P61604-1	85.58	25	3	3	81900	21700	0.264957	10932	10 kDa heat shock protein mitochondrial|Iso 1
NX_P61604-1	37.41	21	2	2	76100	15200	0.199737	10932	10 kDa heat shock protein mitochondrial|Iso 1
NX_P61604-1	79.32	53	5	5	145000	60400	0.416552	10932	10 kDa heat shock protein mitochondrial|Iso 1
NX_P31947-2	71.11	19	3	3	23700	69100	2.91561	24336	14-3-3 protein sigma|Iso 2
NX_P31947-2	77.93	39	6	5	16700	84400	5.05389	24336	14-3-3 protein sigma|Iso 2
NX_P31947-2	46.57	12	2	2	23600	76000	3.22034	24336	14-3-3 protein sigma|Iso 2
NX_Q92665-1	36.23	5	1	1	26700	0	0	45319	28S ribosomal protein S31 mitochondrial|Iso 1
NX_Q9NYK5-1	42.41	4	1	1	25700	0	0	38712	39S ribosomal protein L39 mitochondrial|Iso 1
NX_P46783-1	60	5	1	1	138000	56900	0.412319	18898	40S ribosomal protein S10|Iso 1
NX_P62280-1	96.31	25	3	3	110000	49000	0.445455	18431	40S ribosomal protein S11|Iso 1
NX_P62280-1	50.87	20	3	3	143000	62600	0.437762	18431	40S ribosomal protein S11|Iso 1
NX_P25398-1	78.07	8	1	1	56600	25300	0.446996	14515	40S ribosomal protein S12|Iso 1
NX_P25398-1	37.41	42	4	4	99600	12200	0.12249	14515	40S ribosomal protein S12|Iso 1
NX_P25398-1	40.65	19	2	2	79300	28300	0.356873	14515	40S ribosomal protein S12|Iso 1
NX_P62263-1	38.52	22	3	3	103000	44800	0.434951	16273	40S ribosomal protein S14|Iso 1
NX_P62263-1	57.97	40	6	6	127000	53700	0.422835	16273	40S ribosomal protein S14|Iso 1
NX_P62263-1	55.65	32	5	5	141000	57100	0.404965	16273	40S ribosomal protein S14|Iso 1
NX_P62244-1	64.05	7	1	1	107000	46000	0.429907	14840	40S ribosomal protein S15a|Iso 1
NX_P62244-1	42.6	7	1	1	160000	65500	0.409375	14840	40S ribosomal protein S15a|Iso 1
NX_P62249-1	43.45	14	2	2	102000	34200	0.335294	16445	40S ribosomal protein S16|Iso 1
NX_P62249-1	73.74	23	3	3	78300	27200	0.347382	16445	40S ribosomal protein S16|Iso 1
NX_P08708-1	55.82	16	2	2	71000	13300	0.187324	15550	40S ribosomal protein S17|Iso 1
NX_P08708-1	64.17	16	2	2	110000	20600	0.187273	15550	40S ribosomal protein S17|Iso 1
NX_P08708-1	30.52	9	1	1	91500	18900	0.206557	15550	40S ribosomal protein S17|Iso 1
NX_P62269-1	38.78	12	2	2	138000	28900	0.20942	17719	40S ribosomal protein S18|Iso 1
NX_P39019-1	50.72	7	2	2	99200	22100	0.222782	16060	40S ribosomal protein S19|Iso 1
NX_P39019-1	33.57	6	1	1	94300	29700	0.314952	16060	40S ribosomal protein S19|Iso 1
NX_P15880-1	49.17	3	1	1	106000	36400	0.343396	31324	40S ribosomal protein S2|Iso 1
NX_P15880-1	94.95	15	4	4	211000	79000	0.374408	31324	40S ribosomal protein S2|Iso 1
NX_P15880-1	75.75	12	3	3	218000	74300	0.340826	31324	40S ribosomal protein S2|Iso 1
NX_P60866-1	95.82	29	3	3	175000	49500	0.282857	13373	40S ribosomal protein S20|Iso 1
NX_P60866-1	75.78	23	2	2	194000	50500	0.260309	13373	40S ribosomal protein S20|Iso 1
NX_P62266-1	32.83	8	1	1	57800	4790	0.082872	15808	40S ribosomal protein S23|Iso 1
NX_P62266-1	66.49	8	1	1	116000	43600	0.375862	15808	40S ribosomal protein S23|Iso 1
NX_P62847-2	85.77	21	3	3	47000	2380	0.0506383	15069	40S ribosomal protein S24|Iso 2
NX_P62847-2	49.44	8	1	1	27400	0	0	15069	40S ribosomal protein S24|Iso 2
NX_P62851-1	51.41	13	2	2	227000	67800	0.298678	13742	40S ribosomal protein S25|Iso 1
NX_P62851-1	35.59	9	1	1	243000	57000	0.234568	13742	40S ribosomal protein S25|Iso 1
NX_P62851-1	83.91	22	3	3	175000	50300	0.287429	13742	40S ribosomal protein S25|Iso 1
NX_P62854-1	70.48	21	2	2	98600	38800	0.393509	13015	40S ribosomal protein S26|Iso 1
NX_P62854-1	60	13	1	1	65200	21100	0.32362	13015	40S ribosomal protein S26|Iso 1
NX_P42677-1	40.28	15	1	1	113000	39800	0.352212	9461	40S ribosomal protein S27|Iso 1
NX_P23396-1	28.38	14	3	3	142000	48100	0.338732	26688	40S ribosomal protein S3|Iso 1
NX_P23396-1	27.99	6	1	1	166000	51800	0.312048	26688	40S ribosomal protein S3|Iso 1
NX_P23396-1	72.75	25	4	4	191000	40600	0.212565	26688	40S ribosomal protein S3|Iso 1
NX_P62861-1	53.51	17	1	1	70400	8600	0.122159	6648	40S ribosomal protein S30|Iso 1
NX_P61247-1	97.07	37	8	8	179000	57100	0.318994	29945	40S ribosomal protein S3a|Iso 1
NX_P62701-1	23.86	23	5	5	148000	73800	0.498649	29598	40S ribosomal protein S4 X isoform|Iso 1
NX_P46782-1	74.68	12	2	2	73900	33800	0.457375	22876	40S ribosomal protein S5|Iso 1
NX_P62753-1	45.49	10	2	2	72300	13100	0.181189	28681	40S ribosomal protein S6|Iso 1
NX_P62081-1	33.24	11	1	1	18200	3360	0.184615	22127	40S ribosomal protein S7|Iso 1
NX_P62241-1	105.14	32	5	5	218000	75400	0.345872	24205	40S ribosomal protein S8|Iso 1
NX_P62241-1	50.34	25	5	5	221000	84900	0.384163	24205	40S ribosomal protein S8|Iso 1
NX_P46781-1	81.5	13	3	3	80200	11900	0.148379	22591	40S ribosomal protein S9|Iso 1
NX_P08865-1	36.08	10	2	2	198000	84000	0.424242	32854	40S ribosomal protein SA|Iso 1
NX_Q9H0D6-2	23.04	2	1	1	36500	13700	0.375342	99962	5'-3' exoribonuclease 2|Iso 2
NX_P27635-1	67.38	4	1	1	56500	23700	0.419469	24604	60S ribosomal protein L10|Iso 1
NX_P27635-1	39.15	27	4	4	72000	26300	0.365278	24604	60S ribosomal protein L10|Iso 1
NX_P62906-1	55.12	6	1	1	137000	60600	0.442336	24831	60S ribosomal protein L10a|Iso 1
NX_P62913-2	25	8	1	1	98200	47500	0.483707	20124	60S ribosomal protein L11|Iso 2
NX_P30050-1	50.85	21	3	3	176000	85800	0.4875	17819	60S ribosomal protein L12|Iso 1
NX_P40429-1	82.32	9	2	2	84500	26400	0.312426	23577	60S ribosomal protein L13a|Iso 1
NX_P40429-1	83.18	9	2	2	172000	74200	0.431395	23577	60S ribosomal protein L13a|Iso 1
NX_P50914-1	31.03	4	1	1	143000	50000	0.34965	23432	60S ribosomal protein L14|Iso 1
NX_P61313-1	25.15	3	1	1	65600	24300	0.370427	24146	60S ribosomal protein L15|Iso 1
NX_P18621-1	31.8	5	1	1	64400	20900	0.324534	21397	60S ribosomal protein L17|Iso 1
NX_Q07020-1	34.23	6	1	1	105000	43900	0.418095	21634	60S ribosomal protein L18|Iso 1
NX_Q07020-1	89.46	20	3	3	162000	71700	0.442593	21634	60S ribosomal protein L18|Iso 1
NX_Q02543-1	21.98	8	1	1	67900	10000	0.147275	20762	60S ribosomal protein L18a|Iso 1
NX_Q02543-1	22.82	7	1	1	99900	30800	0.308308	20762	60S ribosomal protein L18a|Iso 1
NX_P84098-1	83.43	12	2	2	153000	64400	0.420915	23466	60S ribosomal protein L19|Iso 1
NX_P84098-1	55.05	4	1	1	185000	83400	0.450811	23466	60S ribosomal protein L19|Iso 1
NX_P84098-1	52.84	8	2	2	196000	51200	0.261224	23466	60S ribosomal protein L19|Iso 1
NX_P62829-1	60.84	6	1	1	64900	20100	0.309707	14865	60S ribosomal protein L23|Iso 1
NX_P62829-1	47.19	7	1	1	116000	57200	0.493103	14865	60S ribosomal protein L23|Iso 1
NX_P62750-1	28.72	11	1	1	65500	30900	0.471756	17695	60S ribosomal protein L23a|Iso 1
NX_P62750-1	89.32	11	2	2	83800	37900	0.452267	17695	60S ribosomal protein L23a|Iso 1
NX_P62750-1	44.3	11	1	1	82800	40900	0.493961	17695	60S ribosomal protein L23a|Iso 1
NX_P83731-1	60	8	1	1	238000	71300	0.29958	17779	60S ribosomal protein L24|Iso 1
NX_P61254-1	35.23	6	1	1	131000	37000	0.282443	17258	60S ribosomal protein L26|Iso 1
NX_P61353-1	60	6	1	1	91500	30000	0.327869	15798	60S ribosomal protein L27|Iso 1
NX_P46776-1	71.07	9	2	2	122000	51600	0.422951	16561	60S ribosomal protein L27a|Iso 1
NX_P46779-1	47.19	18	2	2	94200	20100	0.213376	15747	60S ribosomal protein L28|Iso 1
NX_P46779-3	89.73	12	2	2	97900	38800	0.396323	19148	60S ribosomal protein L28|Iso 3
NX_P47914-1	60.51	9	1	1	218000	84500	0.387615	17752	60S ribosomal protein L29|Iso 1
NX_P39023-1	53.88	5	2	2	54100	15400	0.284658	46109	60S ribosomal protein L3|Iso 1
NX_P39023-1	47.91	7	3	3	70400	15500	0.22017	46109	60S ribosomal protein L3|Iso 1
NX_P39023-1	24.72	10	3	3	62200	22700	0.364952	46109	60S ribosomal protein L3|Iso 1
NX_P62888-1	87.94	27	2	2	138000	46000	0.333333	12784	60S ribosomal protein L30|Iso 1
NX_P62899-1	65.19	7	1	1	214000	105000	0.490654	14463	60S ribosomal protein L31|Iso 1
NX_P62899-3	75.46	7	1	1	174000	82100	0.471839	13995	60S ribosomal protein L31|Iso 3
NX_P62910-1	23.08	10	1	1	134000	53000	0.395522	15860	60S ribosomal protein L32|Iso 1
NX_P62910-1	86.28	15	2	2	142000	54600	0.384507	15860	60S ribosomal protein L32|Iso 1
NX_P42766-1	78.45	22	3	3	87000	29000	0.333333	14551	60S ribosomal protein L35|Iso 1
NX_P42766-1	70.6	20	3	3	95100	12800	0.134595	14551	60S ribosomal protein L35|Iso 1
NX_Q9Y3U8-1	53.52	10	1	1	42800	21300	0.497664	12254	60S ribosomal protein L36|Iso 1
NX_Q9Y3U8-1	36.08	12	1	1	64800	15800	0.243827	12254	60S ribosomal protein L36|Iso 1
NX_Q969Q0-1	27.7	8	1	1	154000	28500	0.185065	12469	60S ribosomal protein L36a-like|Iso 1
NX_Q969Q0-1	60	8	1	1	133000	40100	0.301504	12469	60S ribosomal protein L36a-like|Iso 1
NX_P61513-1	44.8	9	1	1	23400	11200	0.478632	10275	60S ribosomal protein L37a|Iso 1
NX_P61513-1	60	9	1	1	61600	6930	0.1125	10275	60S ribosomal protein L37a|Iso 1
NX_P61513-1	60	9	1	1	38000	6850	0.180263	10275	60S ribosomal protein L37a|Iso 1
NX_P63173-1	50.93	14	1	1	49800	0	0	8218	60S ribosomal protein L38|Iso 1
NX_P36578-1	54.28	6	2	2	121000	44700	0.369421	47697	60S ribosomal protein L4|Iso 1
NX_P36578-1	86.87	18	7	7	161000	74000	0.459627	47697	60S ribosomal protein L4|Iso 1
NX_P36578-1	22.96	8	3	3	153000	71700	0.468627	47697	60S ribosomal protein L4|Iso 1
NX_P46777-1	34.1	15	3	3	86100	36600	0.425087	34363	60S ribosomal protein L5|Iso 1
NX_P46777-1	28.58	3	1	1	83700	33400	0.399044	34363	60S ribosomal protein L5|Iso 1
NX_Q02878-1	31.4	10	3	3	138000	61800	0.447826	32728	60S ribosomal protein L6|Iso 1
NX_Q02878-1	64.32	14	4	4	137000	55000	0.40146	32728	60S ribosomal protein L6|Iso 1
NX_Q02878-1	35.25	20	5	5	125000	31900	0.2552	32728	60S ribosomal protein L6|Iso 1
NX_P62424-1	79.19	23	6	6	210000	103000	0.490476	29996	60S ribosomal protein L7a|Iso 1
NX_P24752-1	46.06	10	3	3	33900	3440	0.101475	45200	Acetyl-CoA acetyltransferase mitochondrial|Iso 1
NX_P24752-1	36.56	3	1	1	49000	10600	0.216327	45200	Acetyl-CoA acetyltransferase mitochondrial|Iso 1
NX_Q99798-1	89.96	4	2	2	34100	0	0	85425	Aconitate hydratase mitochondrial|Iso 1
NX_Q99798-1	103.44	6	3	3	41700	0	0	85425	Aconitate hydratase mitochondrial|Iso 1
NX_Q99798-1	105	6	3	3	41500	0	0	85425	Aconitate hydratase mitochondrial|Iso 1
NX_Q9Y305-1	47.84	8	2	2	25400	8480	0.333858	49902	Acyl-coenzyme A thioesterase 9 mitochondrial|Iso 1
NX_P23526-1	31.32	3	1	1	35600	17600	0.494382	47716	Adenosylhomocysteinase|Iso 1
NX_P12236-1	35.95	8	2	1	55900	15800	0.282648	32866	ADP/ATP translocase 3|Iso 1
NX_Q9NVJ2-1	60	5	1	1	0	47400	/	21539	ADP-ribosylation factor-like protein 8B|Iso 1
NX_Q9NVJ2-1	60	5	1	1	0	49500	/	21539	ADP-ribosylation factor-like protein 8B|Iso 1
NX_P02765-1	29.9	4	1	1	8000	35600	4.45	39325	Alpha-2-HS-glycoprotein|Iso 1
NX_P02765-1	30.99	4	1	1	9650	50600	5.24352	39325	Alpha-2-HS-glycoprotein|Iso 1
NX_P02765-1	43.57	4	1	1	6440	47000	7.29814	39325	Alpha-2-HS-glycoprotein|Iso 1
NX_P04083-1	28.02	5	1	1	8190	17600	2.14896	38714	Annexin A1|Iso 1
NX_P50995-2	50.88	3	1	1	0	43000	/	51242	Annexin A11|Iso 2
NX_P07355-1	78	50	19	5	299000	683000	2.28428	38604	Annexin A2|Iso 1
NX_O95831-3	33.34	3	1	1	21600	0	0	66295	Apoptosis-inducing factor 1 mitochondrial|Iso 3
NX_P00505-1	27.26	4	1	1	44500	11700	0.262921	47518	Aspartate aminotransferase mitochondrial|Iso 1
NX_Q12797-1	68.16	3	1	1	14500	44100	3.04138	85863	Aspartyl/asparaginyl beta-hydroxylase|Iso 1
NX_Q12797-1	38.22	6	2	2	13600	59100	4.34559	85863	Aspartyl/asparaginyl beta-hydroxylase|Iso 1
NX_P25705-1	70.26	11	5	5	209000	102000	0.488038	59751	ATP synthase subunit alpha mitochondrial|Iso 1
NX_Q9NVI7-2	31.67	3	1	1	27600	5080	0.184058	66218	ATPase family AAA domain-containing protein 3A|Iso 2
NX_Q9UM00-2	69.12	20	3	3	11400	45600	4	18766	Calcium load-activated calcium channel|Iso 2
NX_Q9UM00-2	21.88	7	1	1	16100	49600	3.08075	18766	Calcium load-activated calcium channel|Iso 2
NX_Q9UM00-2	27.24	7	1	1	15300	48800	3.18954	18766	Calcium load-activated calcium channel|Iso 2
NX_P35222-1	33.8	6	2	2	38600	12500	0.323834	85497	Catenin beta-1|Iso 1
NX_P13987-1	73.43	20	2	2	37200	80800	2.17204	14177	CD59 glycoprotein|Iso 1
NX_P21926-1	20.34	4	1	1	0	809000	/	25416	CD9 antigen|Iso 1
NX_Q9NX58-1	27.78	3	1	1	22700	0	0	43615	Cell growth-regulating nucleolar protein|Iso 1
NX_Q9Y3Y2-1	50.66	5	1	1	39900	16400	0.411028	26397	Chromatin target of PRMT1 protein|Iso 1
NX_O75390-1	89.77	5	2	2	131000	64900	0.49542	51712	Citrate synthase mitochondrial|Iso 1
NX_O75390-1	114.19	14	6	6	186000	72900	0.391935	51712	Citrate synthase mitochondrial|Iso 1
NX_O75390-1	55.11	6	3	3	187000	92000	0.491979	51712	Citrate synthase mitochondrial|Iso 1
NX_Q16630-3	32.35	3	1	1	56000	24700	0.441071	52326	Cleavage and polyadenylation specificity factor subunit 6|Iso 3
NX_P35606-2	37.62	1	1	1	6720	16500	2.45536	99046	Coatomer subunit beta'|Iso 2
NX_P12109-1	36.61	2	1	1	3310	21300	6.43505	108529	Collagen alpha-1(VI) chain|Iso 1
NX_Q07021-1	63.53	10	1	1	236000	74300	0.314831	31362	Complement component 1 Q subcomponent-binding protein mitochondrial|Iso 1
NX_Q07021-1	41	15	2	2	185000	71100	0.384324	31362	Complement component 1 Q subcomponent-binding protein mitochondrial|Iso 1
NX_P08174-6	21.36	3	1	1	0	66900	/	56218	Complement decay-accelerating factor|Iso 6
NX_P56545-1	38.94	2	1	1	68200	0	0	48945	C-terminal-binding protein 2|Iso 1
NX_P31930-1	75.49	6	2	2	79300	27300	0.344262	52646	Cytochrome b-c1 complex subunit 1 mitochondrial|Iso 1
NX_P22695-1	63.48	4	1	1	71500	13400	0.187413	48443	Cytochrome b-c1 complex subunit 2 mitochondrial|Iso 1
NX_P22695-1	31.05	4	1	1	65700	32700	0.497717	48443	Cytochrome b-c1 complex subunit 2 mitochondrial|Iso 1
NX_P07919-1	28.37	20	1	1	63400	21200	0.334385	10739	Cytochrome b-c1 complex subunit 6 mitochondrial|Iso 1
NX_P00403-1	60	4	1	1	80000	17400	0.2175	25565	Cytochrome c oxidase subunit 2|Iso 1
NX_P00403-1	71.3	7	2	2	75200	18600	0.24734	25565	Cytochrome c oxidase subunit 2|Iso 1
NX_P13073-1	37.55	7	1	1	157000	78300	0.498726	19577	Cytochrome c oxidase subunit 4 isoform 1 mitochondrial|Iso 1
NX_Q13011-1	46.23	4	1	1	45700	18800	0.411379	35816	Delta(3 5)-Delta(2 4)-dienoyl-CoA isomerase mitochondrial|Iso 1
NX_P54886-2	34.89	1	1	1	35200	0	0	87089	Delta-1-pyrroline-5-carboxylate synthase|Short
NX_P10515-1	23.85	2	1	1	30500	4860	0.159344	68997	Dihydrolipoyllysine-residue acetyltransferase component of pyruvate dehydrogenase complex mitochondrial|Iso 1
NX_P11387-1	37.87	3	1	1	54000	26900	0.498148	90726	DNA topoisomerase 1|Iso 1
NX_P78527-1	34.27	0	1	1	58800	14300	0.243197	469093	DNA-dependent protein kinase catalytic subunit|Iso 1
NX_P78527-1	24.07	1	2	2	45500	19700	0.432967	469093	DNA-dependent protein kinase catalytic subunit|Iso 1
NX_P78527-2	22.96	1	2	2	47200	22300	0.472458	465505	DNA-dependent protein kinase catalytic subunit|Iso 2
NX_P55265-5	28.16	1	1	1	80000	12900	0.16125	103642	Double-stranded RNA-specific adenosine deaminase|Iso 5
NX_O60313-2	44.24	3	2	2	58800	24400	0.414966	115884	Dynamin-like 120 kDa protein mitochondrial|Iso 2
NX_P68104-1	57.92	10	3	3	425000	194000	0.456471	50141	Elongation factor 1-alpha 1|Iso 1
NX_P13639-1	45.8	3	3	3	115000	53500	0.465217	95338	Elongation factor 2|Iso 1
NX_P49411-1	68.43	21	9	9	233000	76200	0.327039	49542	Elongation factor Tu mitochondrial|Iso 1
NX_P49411-1	110.38	25	12	12	267000	78600	0.294382	49542	Elongation factor Tu mitochondrial|Iso 1
NX_P49411-1	91	29	12	12	220000	73400	0.333636	49542	Elongation factor Tu mitochondrial|Iso 1
NX_Q9BW60-1	66.44	4	1	1	18900	63000	3.33333	32663	Elongation of very long chain fatty acids protein 1|Iso 1
NX_P30084-1	70.47	14	3	3	72000	13500	0.1875	31387	Enoyl-CoA hydratase mitochondrial|Iso 1
NX_P29317-1	50.38	3	2	2	5240	24800	4.73282	108266	Ephrin type-A receptor 2|Iso 1
NX_P29317-1	40.44	3	2	2	16400	49300	3.0061	108266	Ephrin type-A receptor 2|Iso 1
NX_P58107-1	34.46	3	12	9	84300	169000	2.00474	555629	Epiplakin|Iso 1
NX_P58107-1	58.67	5	19	15	32100	182000	5.66978	555629	Epiplakin|Iso 1
NX_P58107-1	28.94	3	13	10	90600	214000	2.36203	555629	Epiplakin|Iso 1
NX_Q96HE7-1	116.72	19	9	9	24200	232000	9.58678	54393	ERO1-like protein alpha|Iso 1
NX_Q96HE7-1	117.3	28	11	10	54500	323000	5.92661	54393	ERO1-like protein alpha|Iso 1
NX_Q96HE7-1	74.05	22	9	9	26700	311000	11.6479	54393	ERO1-like protein alpha|Iso 1
NX_P60842-1	26.24	8	3	3	88500	38100	0.430508	46154	Eukaryotic initiation factor 4A-I|Iso 1
NX_P23588-1	53.84	3	1	1	24900	0	0	69151	Eukaryotic translation initiation factor 4B|Iso 1
NX_P55060-3	74.19	2	2	2	57700	16500	0.285962	107777	Exportin-2|Iso 3
NX_P49327-1	37.35	1	1	1	44900	3400	0.0757238	273424	Fatty acid synthase|Iso 1
NX_P49327-1	41.88	0	1	1	40000	2430	0.06075	273424	Fatty acid synthase|Iso 1
NX_P02792-1	27.82	9	1	1	51600	14100	0.273256	20020	Ferritin light chain|Iso 1
NX_O75369-2	66.55	4	8	7	52400	115000	2.19466	275666	Filamin-B|Iso 2
NX_O75369-2	41.16	4	8	8	59000	162000	2.74576	275666	Filamin-B|Iso 2
NX_P04075-1	110.33	27	9	9	139000	321000	2.30935	39420	Fructose-bisphosphate aldolase A|Iso 1
NX_P07954-2	42.09	11	3	3	62000	23700	0.382258	50213	Fumarate hydratase mitochondrial|Cytoplasmic
NX_O94925-3	30.09	2	1	1	29700	3330	0.112121	65460	Glutaminase kidney isoform mitochondrial|Iso 3
NX_Q12849-1	60	2	1	1	29000	0	0	53126	G-rich sequence factor 1|Iso 1
NX_P62826-1	61.66	5	1	1	131000	59800	0.456489	24423	GTP-binding nuclear protein Ran|Iso 1
NX_P04899-1	21.77	4	1	1	25600	62200	2.42969	40451	Guanine nucleotide-binding protein G(i) subunit alpha-2|Iso 1
NX_P63092-4	40.3	4	1	1	22900	48800	2.131	45752	Guanine nucleotide-binding protein G(s) subunit alpha isoforms short|Iso 4
NX_P34932-1	22.09	2	1	1	27500	6190	0.225091	94331	Heat shock 70 kDa protein 4|Iso 1
NX_P34932-1	45.91	5	3	3	30600	7600	0.248366	94331	Heat shock 70 kDa protein 4|Iso 1
NX_Q12931-1	29.84	3	2	2	58700	28500	0.48552	80110	Heat shock protein 75 kDa mitochondrial|Iso 1
NX_P07900-2	64.39	9	8	6	362000	78300	0.216298	98161	Heat shock protein HSP 90-alpha|Iso 2
NX_P07900-2	27.21	10	8	4	277000	89100	0.321661	98161	Heat shock protein HSP 90-alpha|Iso 2
NX_P08238-1	95.99	10	7	5	184000	83200	0.452174	83264	Heat shock protein HSP 90-beta|Iso 1
NX_P08238-1	46.85	12	7	5	168000	77100	0.458929	83264	Heat shock protein HSP 90-beta|Iso 1
NX_P08238-1	20.51	12	7	1	173000	80700	0.466474	83264	Heat shock protein HSP 90-beta|Iso 1
NX_P30519-1	47.3	3	1	1	0	39900	/	36033	Heme oxygenase 2|Iso 1
NX_P30519-1	46.81	3	1	1	2850	28600	10.0351	36033	Heme oxygenase 2|Iso 1
NX_Q13151-1	62.25	6	1	1	51200	20200	0.394531	30841	Heterogeneous nuclear ribonucleoprotein A0|Iso 1
NX_P51991-1	68.23	3	1	1	144000	68800	0.477778	39595	Heterogeneous nuclear ribonucleoprotein A3|Iso 1
NX_P31943-1	86.39	10	3	2	185000	70400	0.380541	49229	Heterogeneous nuclear ribonucleoprotein H|Iso 1
NX_P61978-3	88.62	18	8	8	240000	94300	0.392917	48562	Heterogeneous nuclear ribonucleoprotein K|Iso 3
NX_O60506-1	64.78	8	5	1	52000	21600	0.415385	69603	Heterogeneous nuclear ribonucleoprotein Q|Iso 1
NX_P19367-1	60	1	1	1	6520	24700	3.78834	102486	Hexokinase-1|Iso 1
NX_P19367-4	22.11	1	1	1	3440	18900	5.49419	101085	Hexokinase-1|Iso 4
NX_Q15651-2	58.07	19	2	1	25500	0	0	8378	High mobility group nucleosome-binding domain-containing protein 3|Iso 2
NX_P09429-1	28.35	7	1	1	43100	7730	0.17935	24894	High mobility group protein B1|Iso 1
NX_P10412-1	39.22	17	5	1	879000	288000	0.327645	21865	Histone H1.4|Iso 1
NX_P16401-1	118.92	17	6	6	529000	153000	0.289225	22580	Histone H1.5|Iso 1
NX_P16401-1	118.95	18	7	7	523000	154000	0.294455	22580	Histone H1.5|Iso 1
NX_P16401-1	92.59	22	7	6	536000	233000	0.434701	22580	Histone H1.5|Iso 1
NX_Q8IUE6-1	41.36	39	5	1	98900	47700	0.482305	13995	Histone H2A type 2-B|Iso 1
NX_P0C0S5-1	27	11	1	1	46800	0	0	13553	Histone H2A.Z|Iso 1
NX_P0C0S5-1	76.91	18	2	1	101000	0	0	13553	Histone H2A.Z|Iso 1
NX_P0C0S5-1	42.43	18	2	1	110000	0	0	13553	Histone H2A.Z|Iso 1
NX_Q93079-1	48.31	56	5	1	789000	366000	0.463878	13892	Histone H2B type 1-H|Iso 1
NX_Q16778-1	28.3	56	5	1	221000	77200	0.349321	13920	Histone H2B type 2-E|Iso 1
NX_P62805-1	119.54	58	10	10	3450000	1420000	0.411594	11367	Histone H4|Iso 1
NX_P62805-1	79.85	57	9	9	3920000	1750000	0.446429	11367	Histone H4|Iso 1
NX_Q09028-3	61.73	2	1	1	38300	16400	0.428198	46158	Histone-binding protein RBBP4|Iso 3
NX_Q86YZ3-1	86.2	1	2	2	0	28900	/	282389	Hornerin|Iso 1
NX_Q13308-2	28.78	2	1	1	26400	9420	0.356818	113805	Inactive tyrosine-protein kinase 7|Iso 2
NX_Q13308-4	60.29	3	2	2	21300	0	0	112261	Inactive tyrosine-protein kinase 7|Iso 4
NX_P17301-1	76.04	8	7	7	27600	125000	4.52899	129295	Integrin alpha-2|Iso 1
NX_P17301-1	44.85	7	6	6	49000	122000	2.4898	129295	Integrin alpha-2|Iso 1
NX_P08648-1	50.91	2	2	2	0	48900	/	114536	Integrin alpha-5|Iso 1
NX_P05556-1	26.6	5	4	4	106000	229000	2.16038	88415	Integrin beta-1|Iso 1
NX_Q12905-1	39.14	5	2	2	79100	38000	0.480405	43062	Interleukin enhancer-binding factor 2|Iso 1
NX_Q9NSE4-1	54.01	1	1	1	42900	15000	0.34965	113791	Isoleucine--tRNA ligase mitochondrial|Iso 1
NX_O43291-1	26.3	3	1	1	12900	43600	3.37984	28228	Kunitz-type protease inhibitor 2|Iso 1
NX_O43291-2	41.98	4	1	1	18700	44600	2.38503	21828	Kunitz-type protease inhibitor 2|Iso 2
NX_Q16787-3	65.81	1	3	3	0	62700	/	360213	Laminin subunit alpha-3|Iso 3
NX_Q16787-4	60	1	1	1	0	44200	/	184053	Laminin subunit alpha-3|Iso 4
NX_Q16787-4	60	1	1	1	0	57800	/	184053	Laminin subunit alpha-3|Iso 4
NX_P07942-1	29.93	1	1	1	21300	0	0	198037	Laminin subunit beta-1|Iso 1
NX_Q13751-1	51.58	3	3	3	7300	36100	4.94521	129572	Laminin subunit beta-3|Iso 1
NX_Q13751-1	90.54	6	5	5	0	26800	/	129572	Laminin subunit beta-3|Iso 1
NX_Q13751-1	24.39	3	3	3	25700	55600	2.16342	129572	Laminin subunit beta-3|Iso 1
NX_Q13753-2	47.75	2	1	1	0	22200	/	121604	Laminin subunit gamma-2|Short
NX_Q13753-2	37.62	2	1	1	0	25800	/	121604	Laminin subunit gamma-2|Short
NX_Q13753-2	60	1	1	1	0	23700	/	121604	Laminin subunit gamma-2|Short
NX_P42704-1	53.05	6	7	7	73500	27400	0.372789	157904	Leucine-rich PPR motif-containing protein mitochondrial|Iso 1
NX_P42704-1	47.92	8	10	10	87200	30600	0.350917	157904	Leucine-rich PPR motif-containing protein mitochondrial|Iso 1
NX_P42704-1	72.84	4	5	5	94700	41700	0.440338	157904	Leucine-rich PPR motif-containing protein mitochondrial|Iso 1
NX_Q86X29-5	48.25	2	1	1	4590	26400	5.75163	64053	Lipolysis-stimulated lipoprotein receptor|Iso 5
NX_Q86X29-6	28.95	2	1	1	14400	34800	2.41667	54498	Lipolysis-stimulated lipoprotein receptor|Iso 6
NX_P00338-1	60.15	3	1	1	74500	162000	2.1745	36689	L-lactate dehydrogenase A chain|Iso 1
NX_P07195-1	81.71	16	4	4	141000	51300	0.36383	36639	L-lactate dehydrogenase B chain|Iso 1
NX_P07195-1	87.63	19	5	5	204000	74900	0.367157	36639	L-lactate dehydrogenase B chain|Iso 1
NX_O95573-1	24.84	4	2	2	58000	117000	2.01724	80420	Long-chain-fatty-acid--CoA ligase 3|Iso 1
NX_O60488-2	60	2	1	1	24200	0	0	74436	Long-chain-fatty-acid--CoA ligase 4|Short
NX_Q9ULC5-1	34.79	1	1	1	4960	30000	6.04839	75991	Long-chain-fatty-acid--CoA ligase 5|Iso 1
NX_Q7Z4W1-1	36.96	5	1	1	38400	0	0	25913	L-xylulose reductase|Iso 1
NX_P13473-2	60	2	1	1	0	39200	/	44956	Lysosome-associated membrane glycoprotein 2|LAMP-2B
NX_P22234-1	60	3	1	1	39400	0	0	47079	Multifunctional protein ADE2|Iso 1
NX_P22234-1	60	3	1	1	51000	17000	0.333333	47079	Multifunctional protein ADE2|Iso 1
NX_O14745-1	26.19	4	1	1	11000	35500	3.22727	38868	Na(+)/H(+) exchange regulatory cofactor NHE-RF1|Iso 1
NX_O75489-1	34.85	5	1	1	31200	2580	0.0826923	30242	NADH dehydrogenase [ubiquinone] iron-sulfur protein 3 mitochondrial|Iso 1
NX_O75489-1	89.99	10	2	2	50900	0	0	30242	NADH dehydrogenase [ubiquinone] iron-sulfur protein 3 mitochondrial|Iso 1
NX_O75489-1	34.29	10	2	2	40500	4760	0.117531	30242	NADH dehydrogenase [ubiquinone] iron-sulfur protein 3 mitochondrial|Iso 1
NX_P28331-1	40.87	2	1	1	20200	0	0	79468	NADH-ubiquinone oxidoreductase 75 kDa subunit mitochondrial|Iso 1
NX_P22570-6	35.02	2	1	1	21000	10300	0.490476	49425	NADPH:adrenodoxin oxidoreductase mitochondrial|Iso 6
NX_P22570-7	24.77	2	1	1	29300	2580	0.0880546	57370	NADPH:adrenodoxin oxidoreductase mitochondrial|Iso 7
NX_E9PAV3-1	28.05	1	1	1	51200	18300	0.357422	205419	Nascent polypeptide-associated complex subunit alpha muscle-specific form|skNAC
NX_E9PAV3-1	22.05	1	1	1	55100	19300	0.350272	205419	Nascent polypeptide-associated complex subunit alpha muscle-specific form|skNAC
NX_Q92692-2	53.86	2	1	1	0	21400	/	51359	Nectin-2|Alpha
NX_Q09666-1	30.93	2	8	8	30800	94900	3.08117	629114	Neuroblast differentiation-associated protein AHNAK|Iso 1
NX_Q09666-1	29.95	3	11	10	36900	149000	4.03794	629114	Neuroblast differentiation-associated protein AHNAK|Iso 1
NX_Q6PIU2-1	47.63	3	1	1	15100	80500	5.33113	45808	Neutral cholesterol ester hydrolase 1|Iso 1
NX_Q6PIU2-1	71.06	6	2	2	21900	98800	4.51142	45808	Neutral cholesterol ester hydrolase 1|Iso 1
NX_Q6PIU2-1	27.73	3	1	1	11600	45300	3.90517	45808	Neutral cholesterol ester hydrolase 1|Iso 1
NX_P55769-1	22.84	9	1	1	42700	20600	0.482436	14174	NHP2-like protein 1|Iso 1
NX_P55769-1	24.54	9	1	1	46000	16600	0.36087	14174	NHP2-like protein 1|Iso 1
NX_P05204-1	79.01	17	2	1	204000	88300	0.432843	9393	Non-histone chromosomal protein HMG-17|Iso 1
NX_P67809-1	55.05	16	3	1	172000	71900	0.418023	35924	Nuclease-sensitive element-binding protein 1|Iso 1
NX_Q02818-1	59.69	2	1	1	10700	24700	2.30841	53879	Nucleobindin-1|Iso 1
NX_Q9NR30-1	62.21	3	2	2	67600	28000	0.414201	87344	Nucleolar RNA helicase 2|Iso 1
NX_Q9NR30-1	49.34	5	3	3	71400	19800	0.277311	87344	Nucleolar RNA helicase 2|Iso 1
NX_Q9NR30-1	41.29	1	1	1	83400	31700	0.380096	87344	Nucleolar RNA helicase 2|Iso 1
NX_P22392-1	31.65	17	2	2	67400	14900	0.221068	17298	Nucleoside diphosphate kinase B|Iso 1
NX_P22392-1	30.24	12	2	2	91900	36500	0.397171	17298	Nucleoside diphosphate kinase B|Iso 1
NX_P62937-1	28.58	8	1	1	237000	88100	0.37173	18012	Peptidyl-prolyl cis-trans isomerase A|Iso 1
NX_Q02790-1	29.43	3	1	1	31900	11700	0.366771	51805	Peptidyl-prolyl cis-trans isomerase FKBP4|Iso 1
NX_Q14318-1	22.12	4	1	1	26000	4150	0.159615	44562	Peptidyl-prolyl cis-trans isomerase FKBP8|Iso 1
NX_P30041-1	38.97	3	1	1	28400	4220	0.148592	25035	Peroxiredoxin-6|Iso 1
NX_Q16822-1	34.81	1	1	1	65000	0	0	70730	Phosphoenolpyruvate carboxykinase [GTP] mitochondrial|Iso 1
NX_P00558-1	46.29	12	3	3	17600	92200	5.23864	44615	Phosphoglycerate kinase 1|Iso 1
NX_P00558-1	34.54	7	2	2	31900	83600	2.62069	44615	Phosphoglycerate kinase 1|Iso 1
NX_P00558-1	31.53	4	1	1	40300	103000	2.55583	44615	Phosphoglycerate kinase 1|Iso 1
NX_P18669-1	37.22	4	2	2	37400	86100	2.30214	28804	Phosphoglycerate mutase 1|Iso 1
NX_Q8NC51-2	30.8	3	1	1	130000	32600	0.250769	44257	Plasminogen activator inhibitor 1 RNA-binding protein|Iso 2
NX_Q8NC51-4	39.8	3	1	1	86500	29400	0.339884	42427	Plasminogen activator inhibitor 1 RNA-binding protein|Iso 4
NX_Q8NC51-4	47.83	7	2	2	103000	35100	0.340777	42427	Plasminogen activator inhibitor 1 RNA-binding protein|Iso 4
NX_P05120-1	49.79	6	2	2	0	56900	/	46596	Plasminogen activator inhibitor 2|Iso 1
NX_P05120-1	57.97	9	2	2	0	64000	/	46596	Plasminogen activator inhibitor 2|Iso 1
NX_Q15365-1	93.61	8	2	2	84300	29400	0.348754	37498	Poly(rC)-binding protein 1|Iso 1
NX_P11940-1	33.72	2	1	1	19800	7910	0.399495	70671	Polyadenylate-binding protein 1|Iso 1
NX_P11940-1	43.67	3	2	2	41800	10300	0.246411	70671	Polyadenylate-binding protein 1|Iso 1
NX_Q9UMS4-1	32.59	3	1	1	42000	10600	0.252381	55181	Pre-mRNA-processing factor 19|Iso 1
NX_Q9UMS4-1	54.58	5	2	2	75300	19800	0.262948	55181	Pre-mRNA-processing factor 19|Iso 1
NX_Q92841-1	22.57	14	7	5	117000	50600	0.432479	72372	Probable ATP-dependent RNA helicase DDX17|Iso 2
NX_P17844-2	40.57	4	3	3	180000	78000	0.433333	60563	Probable ATP-dependent RNA helicase DDX5|Iso 2
NX_P07737-1	41.01	14	2	2	24500	2800	0.114286	15054	Profilin-1|Iso 1
NX_P12004-1	26.14	14	2	2	68500	20400	0.29781	28769	Proliferating cell nuclear antigen|Iso 1
NX_P12004-1	53.59	17	3	3	41000	9590	0.233902	28769	Proliferating cell nuclear antigen|Iso 1
NX_P12004-1	34.23	11	2	2	56300	11100	0.197158	28769	Proliferating cell nuclear antigen|Iso 1
NX_Q9UQ80-1	54.01	10	2	2	70600	12600	0.17847	43787	Proliferation-associated protein 2G4|Iso 1
NX_Q9UQ80-1	33.85	6	1	1	105000	32200	0.306667	43787	Proliferation-associated protein 2G4|Iso 1
NX_P13674-1	71.08	4	2	2	0	43600	/	61049	Prolyl 4-hydroxylase subunit alpha-1|Iso 1
NX_P13674-3	55.75	5	2	2	0	36200	/	58958	Prolyl 4-hydroxylase subunit alpha-1|Iso 3
NX_O15460-2	60	3	1	1	0	53700	/	60633	Prolyl 4-hydroxylase subunit alpha-2|IIa
NX_O15460-2	76.88	7	3	3	0	45800	/	60633	Prolyl 4-hydroxylase subunit alpha-2|IIa
NX_P28074-1	24.3	4	1	1	24300	0	0	28480	Proteasome subunit beta type-5|Iso 1
NX_Q8IVF2-1	21.5	0	1	1	15000	41600	2.77333	616641	Protein AHNAK2|Iso 1
NX_Q99873-3	45.13	3	1	1	55800	15300	0.274194	39602	Protein arginine N-methyltransferase 1|Iso 3
NX_P07237-1	60.72	26	13	13	193000	424000	2.19689	57116	Protein disulfide-isomerase|Iso 1
NX_P07237-1	48.96	25	13	13	210000	488000	2.32381	57116	Protein disulfide-isomerase|Iso 1
NX_P07237-1	79.62	30	14	14	185000	576000	3.11351	57116	Protein disulfide-isomerase|Iso 1
NX_Q92520-1	30.21	4	1	1	105000	0	0	24680	Protein FAM3C|Iso 1
NX_Q92597-1	91.42	8	2	2	0	39400	/	42835	Protein NDRG1|Iso 1
NX_Q92597-1	90.98	18	4	4	0	54900	/	42835	Protein NDRG1|Iso 1
NX_Q92597-1	60	4	1	1	0	68200	/	42835	Protein NDRG1|Iso 1
NX_P60903-1	29.65	10	1	1	8840	86200	9.75113	11203	Protein S100-A10|Iso 1
NX_Q01105-2	44.94	5	1	1	56800	20800	0.366197	32103	Protein SET|Iso 2
NX_Q01105-3	44.72	5	1	1	52400	23600	0.450382	30993	Protein SET|Iso 3
NX_P32322-2	60	4	1	1	28400	0	0	33341	Pyrroline-5-carboxylate reductase 1 mitochondrial|Iso 2
NX_P32322-2	27.65	4	1	1	25600	0	0	33341	Pyrroline-5-carboxylate reductase 1 mitochondrial|Iso 2
NX_P46060-1	28.8	2	1	1	56500	12200	0.215929	63542	Ran GTPase-activating protein 1|Iso 1
NX_P20340-2	27.95	4	1	1	16800	41300	2.45833	23549	Ras-related protein Rab-6A|Iso 2
NX_P20340-2	32.85	7	1	1	9850	100000	10.1523	23549	Ras-related protein Rab-6A|Iso 2
NX_Q15293-1	62.04	6	1	1	55900	26800	0.479428	38890	Reticulocalbin-1|Iso 1
NX_Q9NQC3-2	32.07	3	1	1	91400	192000	2.10066	40318	Reticulon-4|Iso 2
NX_P38159-1	20.99	4	1	1	39600	7150	0.180556	42332	RNA-binding motif protein X chromosome|Iso 1
NX_P38159-1	50.95	7	2	2	90600	16300	0.179912	42332	RNA-binding motif protein X chromosome|Iso 1
NX_P49756-1	24.54	2	1	1	32600	15600	0.478528	100186	RNA-binding protein 25|Iso 1
NX_P98179-1	35.35	6	1	1	83800	20600	0.245823	17170	RNA-binding protein 3|Iso 1
NX_P34897-1	87.94	16	8	8	158000	52200	0.33038	55993	Serine hydroxymethyltransferase mitochondrial|Iso 1
NX_P34897-3	62.93	4	2	2	104000	30700	0.295192	53455	Serine hydroxymethyltransferase mitochondrial|Iso 3
NX_P34897-3	65.47	6	3	3	139000	58800	0.423022	53455	Serine hydroxymethyltransferase mitochondrial|Iso 3
NX_P30153-1	50.6	2	1	1	41100	20200	0.491484	65309	Serine/threonine-protein phosphatase 2A 65 kDa regulatory subunit A alpha isoform|Iso 1
NX_Q5H9R7-6	21.31	1	1	1	75900	23600	0.310935	94445	Serine/threonine-protein phosphatase 6 regulatory subunit 3|Iso 6
NX_Q96HS1-2	28.34	4	1	1	61000	27600	0.452459	28020	Serine/threonine-protein phosphatase PGAM5 mitochondrial|Iso 2
NX_P02768-1	33.42	2	1	1	42100	95700	2.27316	69367	Serum albumin|Iso 1
NX_P02768-1	62.33	4	2	2	39000	128000	3.28205	69367	Serum albumin|Iso 1
NX_P37108-1	35.24	12	1	1	25400	4010	0.157874	14570	Signal recognition particle 14 kDa protein|Iso 1
NX_Q04837-1	42.65	8	1	1	13900	38900	2.79856	17260	Single-stranded DNA-binding protein mitochondrial|Iso 1
NX_Q04837-1	53.24	8	1	1	9450	77100	8.15873	17260	Single-stranded DNA-binding protein mitochondrial|Iso 1
NX_P62318-2	34.61	16	2	2	117000	45600	0.389744	13292	Small nuclear ribonucleoprotein Sm D3|Iso 2
NX_P61956-1	25.4	13	1	1	0	87000	/	10871	Small ubiquitin-related modifier 2|Iso 1
NX_P05023-1	109.74	14	13	12	239000	71500	0.299163	112896	Sodium/potassium-transporting ATPase subunit alpha-1|Iso 1
NX_P05023-1	51.01	16	14	13	216000	53900	0.249537	112896	Sodium/potassium-transporting ATPase subunit alpha-1|Iso 1
NX_P05023-1	47.17	15	13	10	204000	58900	0.288725	112896	Sodium/potassium-transporting ATPase subunit alpha-1|Iso 1
NX_P54709-2	27.73	8	1	1	56700	4440	0.0783069	21713	Sodium/potassium-transporting ATPase subunit beta-3|Iso 2
NX_P54709-2	100.23	13	2	2	89400	3330	0.0372483	21713	Sodium/potassium-transporting ATPase subunit beta-3|Iso 2
NX_P55011-3	27.56	2	1	1	45800	10100	0.220524	129679	Solute carrier family 12 member 2|Iso 2
NX_P11169-1	118.91	18	9	8	136000	707000	5.19853	53924	Solute carrier family 2 facilitated glucose transporter member 3|Iso 1
NX_P11169-1	110.31	17	7	7	150000	842000	5.61333	53924	Solute carrier family 2 facilitated glucose transporter member 3|Iso 1
NX_P11169-1	104.5	12	4	4	187000	886000	4.73797	53924	Solute carrier family 2 facilitated glucose transporter member 3|Iso 1
NX_O95470-1	32.44	2	1	1	7020	22500	3.20513	63524	Sphingosine-1-phosphate lyase 1|Iso 1
NX_O75533-1	26.16	1	1	1	83400	29300	0.351319	145830	Splicing factor 3B subunit 1|Iso 1
NX_P16949-1	82.21	25	3	3	28400	3180	0.111972	17302	Stathmin|Iso 1
NX_P31040-2	48.24	4	2	2	28300	1130	0.0399293	67300	Succinate dehydrogenase [ubiquinone] flavoprotein subunit mitochondrial|Iso 2
NX_P31040-2	30.78	2	1	1	40200	2670	0.0664179	67300	Succinate dehydrogenase [ubiquinone] flavoprotein subunit mitochondrial|Iso 2
NX_Q9P2R7-2	31.47	3	1	1	38900	4200	0.107969	48040	Succinate--CoA ligase [ADP-forming] subunit beta mitochondrial|Iso 2
NX_Q9P2R7-2	27.33	2	1	1	34400	10200	0.296512	48040	Succinate--CoA ligase [ADP-forming] subunit beta mitochondrial|Iso 2
NX_P78371-2	30.46	7	3	3	34400	11600	0.337209	52718	T-complex protein 1 subunit beta|Iso 2
NX_P78371-2	28.87	7	2	2	46100	17800	0.386117	52718	T-complex protein 1 subunit beta|Iso 2
NX_P48643-1	37.49	2	1	1	49700	9640	0.193964	59671	T-complex protein 1 subunit epsilon|Iso 1
NX_P48643-1	23.15	2	1	1	43600	7560	0.173394	59671	T-complex protein 1 subunit epsilon|Iso 1
NX_Q99832-3	28.5	3	1	1	26200	10500	0.400763	54804	T-complex protein 1 subunit eta|Iso 3
NX_P40227-1	40.25	2	1	1	35400	6820	0.192655	58024	T-complex protein 1 subunit zeta|Iso 1
NX_P40227-1	27.62	8	2	2	28900	7720	0.267128	58024	T-complex protein 1 subunit zeta|Iso 1
NX_P40227-1	37.21	4	2	2	31700	11500	0.362776	58024	T-complex protein 1 subunit zeta|Iso 1
NX_P30048-2	76.82	5	1	1	140000	38200	0.272857	25839	Thioredoxin-dependent peroxide reductase mitochondrial|Iso 2
NX_P02786-1	91.26	6	4	4	35700	213000	5.96639	84871	Transferrin receptor protein 1|Iso 1
NX_P02786-1	99.95	15	9	9	57700	237000	4.10745	84871	Transferrin receptor protein 1|Iso 1
NX_P02786-1	112.3	17	11	11	59300	289000	4.87352	84871	Transferrin receptor protein 1|Iso 1
NX_P37802-1	35.52	6	1	1	47800	18100	0.378661	22391	Transgelin-2|Iso 1
NX_P51571-1	60.03	6	1	1	9160	45600	4.97817	18999	Translocon-associated protein subunit delta|Iso 1
NX_P40939-1	29.75	5	3	2	62900	13900	0.220986	83000	Trifunctional enzyme subunit alpha mitochondrial|Iso 1
NX_P40939-1	22.58	1	1	1	31900	10400	0.326019	83000	Trifunctional enzyme subunit alpha mitochondrial|Iso 1
NX_P55084-2	25.18	2	1	1	65400	6580	0.100612	48880	Trifunctional enzyme subunit beta mitochondrial|Iso 2
NX_P55084-2	29.67	2	1	1	76000	11300	0.148684	48880	Trifunctional enzyme subunit beta mitochondrial|Iso 2
NX_P07437-1	60.42	5	2	1	137000	47000	0.343066	49671	Tubulin beta chain|Iso 1
NX_P09758-1	104.62	23	5	5	9640	120000	12.4481	35709	Tumor-associated calcium signal transducer 2|Iso 1
NX_P09758-1	48.25	26	6	6	24200	127000	5.24793	35709	Tumor-associated calcium signal transducer 2|Iso 1
NX_P09758-1	103.24	26	6	6	11800	149000	12.6271	35709	Tumor-associated calcium signal transducer 2|Iso 1
NX_P62979-1	88.92	18	2	2	63000	17500	0.277778	17965	Ubiquitin-40S ribosomal protein S27a|Iso 1
NX_P62979-1	40.93	12	1	1	76400	30000	0.39267	17965	Ubiquitin-40S ribosomal protein S27a|Iso 1
NX_P62987-1	22.93	5	1	1	126000	53000	0.420635	14728	Ubiquitin-60S ribosomal protein L40|Iso 1
NX_P62987-1	30.73	5	1	1	157000	52000	0.33121	14728	Ubiquitin-60S ribosomal protein L40|Iso 1
NX_Q03405-1	81.21	10	2	2	0	27000	/	36978	Urokinase plasminogen activator surface receptor|Iso 1
NX_Q03405-1	90	10	2	2	0	29400	/	36978	Urokinase plasminogen activator surface receptor|Iso 1
NX_Q03405-1	89.92	14	3	3	0	31200	/	36978	Urokinase plasminogen activator surface receptor|Iso 1
NX_Q9BV40-1	26.92	14	1	1	4160	59600	14.3269	11438	Vesicle-associated membrane protein 8|Iso 1
NX_O95292-1	53.58	8	1	1	37900	77800	2.05277	27228	Vesicle-associated membrane protein-associated protein B/C|Iso 1
NX_Q00341-1	37.41	1	1	1	25100	0	0	141455	Vigilin|Iso 1
NX_Q00341-1	21.85	1	1	1	23200	1480	0.0637931	141455	Vigilin|Iso 1
NX_P18206-2	27.29	1	1	1	8800	31600	3.59091	116722	Vinculin|Iso 1
NX_P21281-1	28.09	2	1	1	2630	43200	16.4259	56501	V-type proton ATPase subunit B brain isoform|Iso 1

## Sheet: Nitr 48h curated
List of the differentially expressed proteins (as in the previous sheet 48h) after removal of duplicates - 255 hits
Accession	Ratio nitro48h:CTR
NX_O15460	100
NX_P05120	100
NX_P08174	100
NX_P08648	100
NX_P13473	100
NX_P13674	100
NX_P21926	100
NX_P30519	100
NX_P50995	100
NX_P61956	100
NX_Q13753	100
NX_Q16787	100
NX_Q92597	100
NX_Q92692	100
NX_Q9NVJ2	100
NX_P21281	16.6667
NX_Q9BV40	14.2857
NX_P09758	12.5
NX_P60903	10
NX_Q96HE7	10
NX_P12109	6.25
NX_P02786	5.88235
NX_Q9ULC5	5.88235
NX_Q86X29	5.75
NX_P19367	5.55556
NX_P00558	5.26316
NX_P11169	5.26316
NX_Q6PIU2	5.26316
NX_Q13751	5
NX_P51571	4.97
NX_P29317	4.7619
NX_P17301	4.54545
NX_P02765	4.34783
NX_Q9UM00	4
NX_P18206	3.6
NX_O43291	3.33333
NX_Q9BW60	3.33
NX_O14745	3.22581
NX_O95470	3.22581
NX_Q09666	3.125
NX_Q12797	3.0303
NX_P31947	2.94118
NX_Q04837	2.77778
NX_Q8IVF2	2.77
NX_P35606	2.45
NX_P04899	2.43902
NX_P20340	2.43902
NX_Q02818	2.32558
NX_P04075	2.32
NX_P18669	2.3
NX_P02768	2.27273
NX_P07355	2.27273
NX_O75369	2.22222
NX_P05556	2.17391
NX_P07237	2.17391
NX_P13987	2.17391
NX_P00338	2.17
NX_P04083	2.12766
NX_P63092	2.12766
NX_Q9NQC3	2.08333
NX_O95292	2.04082
NX_O95573	2
NX_P58107	2
NX_P13073	0.5
NX_P62701	0.5
NX_O75390	0.497512
NX_P11387	0.497512
NX_Q9Y3U8	0.497512
NX_P23526	0.49
NX_P25705	0.49
NX_P30050	0.49
NX_P30153	0.49
NX_P62424	0.49
NX_Q12931	0.485437
NX_P55769	0.483092
NX_Q8IUE6	0.480769
NX_P62913	0.48
NX_Q12905	0.48
NX_Q15293	0.48
NX_P49756	0.478469
NX_P51991	0.478469
NX_P61513	0.478469
NX_P62750	0.471698
NX_P62899	0.471698
NX_P78527	0.471698
NX_P13639	0.462963
NX_Q93079	0.46
NX_P46782	0.458716
NX_P62826	0.456621
NX_P68104	0.456621
NX_P08238	0.452489
NX_Q96HS1	0.452489
NX_P25398	0.44843
NX_Q02878	0.44843
NX_P62280	0.444444
NX_P62906	0.44
NX_Q16630	0.44
NX_P62263	0.434783
NX_P17844	0.4329
NX_P60842	0.431034
NX_P05204	0.43
NX_P46777	0.43
NX_P62244	0.43
NX_Q09028	0.43
NX_Q92841	0.43
NX_P27635	0.420168
NX_P62987	0.420168
NX_P84098	0.420168
NX_P08865	0.42
NX_P46776	0.42
NX_P67809	0.42
NX_Q07020	0.41841
NX_Q9NR30	0.413223
NX_P46783	0.411523
NX_Q9Y3Y2	0.411523
NX_O60313	0.41
NX_O60506	0.41
NX_P62805	0.41
NX_Q13011	0.41
NX_P11940	0.4
NX_P46779	0.4
NX_Q99832	0.4
NX_P62910	0.395257
NX_P62854	0.393701
NX_Q13151	0.393701
NX_P61978	0.39
NX_P62318	0.39
NX_P47914	0.387597
NX_P07954	0.38
NX_P31943	0.38
NX_P37802	0.38
NX_Q9H0D6	0.38
NX_P42704	0.373134
NX_P62937	0.371747
NX_P61313	0.37
NX_Q02790	0.37
NX_P36578	0.367647
NX_Q01105	0.3663
NX_P07195	0.363636
NX_E9PAV3	0.357143
NX_Q9NSE4	0.350877
NX_O75533	0.35
NX_P42677	0.35
NX_P50914	0.35
NX_P62241	0.35
NX_Q15365	0.35
NX_Q16778	0.35
NX_P15880	0.341297
NX_Q8NC51	0.340136
NX_P07437	0.34
NX_P31930	0.34
NX_P78371	0.34
NX_P23396	0.337838
NX_Q9Y305	0.333333
NX_P07919	0.33
NX_P42766	0.33
NX_P61353	0.33
NX_P62249	0.33
NX_P62888	0.33
NX_P10412	0.326797
NX_P49411	0.326797
NX_P18621	0.324675
NX_P35222	0.324675
NX_P61247	0.32
NX_Q07021	0.314465
NX_P40429	0.3125
NX_P62829	0.310559
NX_Q5H9R7	0.31
NX_P83731	0.3
NX_P05023	0.298507
NX_P12004	0.298507
NX_P62851	0.298507
NX_P34897	0.294985
NX_P16401	0.289855
NX_P39023	0.285714
NX_P55060	0.285714
NX_P12236	0.28
NX_P60866	0.28
NX_P61254	0.28
NX_P62979	0.277778
NX_P02792	0.273973
NX_Q99873	0.273973
NX_P30048	0.27
NX_P61604	0.265252
NX_P00505	0.263852
NX_P98179	0.25
NX_Q9UMS4	0.25
NX_P34932	0.225225
NX_P22392	0.221729
NX_P00403	0.22
NX_P07900	0.22
NX_P39019	0.22
NX_P40939	0.22
NX_P46060	0.22
NX_P55011	0.22
NX_P62269	0.21
NX_P48643	0.193798
NX_P40227	0.192678
NX_P30084	0.19
NX_P08708	0.186916
NX_P22695	0.186916
NX_P38159	0.180832
NX_P62081	0.18
NX_P62753	0.18
NX_Q969Q0	0.18
NX_Q9NVI7	0.18
NX_Q9UQ80	0.18
NX_P09429	0.179533
NX_P55265	0.160772
NX_P10515	0.16
NX_P37108	0.16
NX_Q14318	0.16
NX_Q02543	0.15
NX_P46781	0.14881
NX_P30041	0.148588
NX_P62861	0.12
NX_P07737	0.114679
NX_O94925	0.112233
NX_P16949	0.11
NX_Q9P2R7	0.107991
NX_P55084	0.100604
NX_P24752	0.1
NX_P22570	0.09
NX_O75489	0.0825764
NX_P49327	0.08
NX_P62266	0.08
NX_P54709	0.0783699
NX_P62847	0.05
NX_P31040	0.04
NX_O60488	0
NX_O95831	0
NX_P07942	0
NX_P0C0S5	0
NX_P22234	0
NX_P23588	0
NX_P28074	0
NX_P28331	0
NX_P32322	0
NX_P54886	0
NX_P56545	0
NX_P63173	0
NX_Q00341	0
NX_Q03405	0
NX_Q12849	0
NX_Q13308	0
NX_Q15651	0
NX_Q16822	0
NX_Q7Z4W1	0
NX_Q86YZ3	0
NX_Q92520	0
NX_Q92665	0
NX_Q99798	0
NX_Q9NX58	0
NX_Q9NYK5	0
