# Supplementary material for: Integrative proteomic and functional analyses provide novel insights into the action of the repurposed drug candidate nitroxoline in AsPC-1 cells
Source: Sci Rep. 2020 Feb 13;10:2574. doi: 10.1038/s41598-020-59492-4 (PMC7018951; doi:10.1038/s41598-020-59492-4)
Supplement: Supplementary file 3 — Supplementary Table 4. [file 41598_2020_59492_MOESM3_ESM.xlsx]

## Sheet: 24 hrs enrichment
Supplementary Table 4. Most significant enriched REACTOME pathways and functionally related protein groups modulated by nitroxoline at 24 hours according to STRING analysis
ID	Pathway	proteins	false discovery rate
HSA-156827	L13a-mediated translational silencing of Ceruloplasmin expression	EIF3A,EIF3H,EIF4A1,EIF4B,EIF4G1,RPL18A,RPL19,RPL21,RPL27,RPL28,RPL29,RPL31,RPL36A,RPL37A,RPL38,RPL8,RPLP1,RPS10,RPS13,RPS17,RPS23,RPS24,RPS26,RPS29,RPS5,RPS7	4.33e-24
HSA-72706	GTP hydrolysis and joining of the 60S ribosomal subunit	EIF3A,EIF3H,EIF4A1,EIF4B,EIF4G1,RPL18A,RPL19,RPL21,RPL27,RPL28,RPL29,RPL31,RPL36A,RPL37A,RPL38,RPL8,RPLP1,RPS10,RPS13,RPS17,RPS23,RPS24,RPS26,RPS29,RPS5,RPS7	4.33e-24
HSA-168254	Influenza Infection	CLTA,GRSF1,IPO5,KPNA2,KPNA4,NUP155,RPL18A,RPL19,RPL21,RPL27,RPL28,RPL29,RPL31,RPL36A,RPL37A,RPL38,RPL8,RPLP1,RPS10,RPS13,RPS17,RPS23,RPS24,RPS26,RPS29,RPS5,RPS7,SLC25A6	6.02e-24
HSA-72766	Translation	EEF1G,EIF3A,EIF3H,EIF4A1,EIF4B,EIF4G1,IARS2,MRPL12,PPA1,RPL18A,RPL19,RPL21,RPL27,RPL28,RPL29,RPL31,RPL36A,RPL37A,RPL38,RPL8,RPLP1,RPS10,RPS13,RPS17,RPS23,RPS24,RPS26,RPS29,RPS5,RPS7,SPCS2,SRP14,TUFM	1.52e-22
HSA-5663205	Infectious disease	CHMP4B,CLTA,CTNNB1,GRSF1,IPO5,KPNA2,KPNA4,NPM1,NUP155,PSMD2,PSME3,RANBP1,RPL18A,RPL19,RPL21,RPL27,RPL28,RPL29,RPL31,RPL36A,RPL37A,RPL38,RPL8,RPLP1,RPS10,RPS13,RPS17,RPS23,RPS24,RPS26,RPS29,RPS5,RPS7,SLC25A6,SSRP1	8.79e-22
HSA-72689	Formation of a pool of free 40S subunits	EIF3A,EIF3H,RPL18A,RPL19,RPL21,RPL27,RPL28,RPL29,RPL31,RPL36A,RPL37A,RPL38,RPL8,RPLP1,RPS10,RPS13,RPS17,RPS23,RPS24,RPS26,RPS29,RPS5,RPS7	1.09e-21
HSA-1430728	Metabolism	ACAT1,ACO2,AHCY,ALDOA,ATIC,ATP5J2,COX5B,CS,CYB5B,CYC1,DLD,ECHS1,ESYT2,FABP5,FASN,FDXR,FH,GCSH,GLS,GOT2,HADH,HADHA,HADHB,HSD17B10,IDH3A,IMPDH2,LDHA,LGMN,MT-CO2,MTHFD1L,NDUFAB1,NDUFS3,NDUFV1,NME1-NME2,NUP155,PDHA1,PDHA2,PDHB,PGK1,POR,PPA1,PSMD2,PSME3,RPL18A,RPL19,RPL21,RPL27,RPL28,RPL29,RPL31,RPL36A,RPL37A,RPL38,RPL8,RPLP1,RPS10,RPS13,RPS17,RPS23,RPS24,RPS26,RPS29,RPS5,RPS7,SLC16A3,SLC25A6,SLC2A3,S…	1.59e-21
HSA-192823	Viral mRNA Translation	GRSF1,RPL18A,RPL19,RPL21,RPL27,RPL28,RPL29,RPL31,RPL36A,RPL37A,RPL38,RPL8,RPLP1,RPS10,RPS13,RPS17,RPS23,RPS24,RPS26,RPS29,RPS5,RPS7	1.65e-21
HSA-168255	Influenza Life Cycle	CLTA,GRSF1,IPO5,NUP155,RPL18A,RPL19,RPL21,RPL27,RPL28,RPL29,RPL31,RPL36A,RPL37A,RPL38,RPL8,RPLP1,RPS10,RPS13,RPS17,RPS23,RPS24,RPS26,RPS29,RPS5,RPS7	1.95e-21
HSA-71291	Metabolism of amino acids and derivatives	ACAT1,AHCY,DLD,GCSH,GLS,GOT2,HSD17B10,NDUFAB1,PDHA1,PDHA2,PDHB,PSMD2,PSME3,RPL18A,RPL19,RPL21,RPL27,RPL28,RPL29,RPL31,RPL36A,RPL37A,RPL38,RPL8,RPLP1,RPS10,RPS13,RPS17,RPS23,RPS24,RPS26,RPS29,RPS5,RPS7	2.68e-21
HSA-156842	Eukaryotic Translation Elongation	EEF1G,RPL18A,RPL19,RPL21,RPL27,RPL28,RPL29,RPL31,RPL36A,RPL37A,RPL38,RPL8,RPLP1,RPS10,RPS13,RPS17,RPS23,RPS24,RPS26,RPS29,RPS5,RPS7	2.99e-21
HSA-975956	Nonsense Mediated Decay (NMD) independent of the Exon Junction Complex (EJC)	EIF4G1,RPL18A,RPL19,RPL21,RPL27,RPL28,RPL29,RPL31,RPL36A,RPL37A,RPL38,RPL8,RPLP1,RPS10,RPS13,RPS17,RPS23,RPS24,RPS26,RPS29,RPS5,RPS7	4.21e-21
HSA-1799339	SRP-dependent cotranslational protein targeting to membrane	RPL18A,RPL19,RPL21,RPL27,RPL28,RPL29,RPL31,RPL36A,RPL37A,RPL38,RPL8,RPLP1,RPS10,RPS13,RPS17,RPS23,RPS24,RPS26,RPS29,RPS5,RPS7,SPCS2,SRP14	4.78e-21
HSA-168273	Influenza Viral RNA Transcription and Replication	GRSF1,IPO5,NUP155,RPL18A,RPL19,RPL21,RPL27,RPL28,RPL29,RPL31,RPL36A,RPL37A,RPL38,RPL8,RPLP1,RPS10,RPS13,RPS17,RPS23,RPS24,RPS26,RPS29,RPS5,RPS7	5.94e-21
HSA-156902	Peptide chain elongation	RPL18A,RPL19,RPL21,RPL27,RPL28,RPL29,RPL31,RPL36A,RPL37A,RPL38,RPL8,RPLP1,RPS10,RPS13,RPS17,RPS23,RPS24,RPS26,RPS29,RPS5,RPS7	2.32e-20
HSA-2408557	Selenocysteine synthesis	RPL18A,RPL19,RPL21,RPL27,RPL28,RPL29,RPL31,RPL36A,RPL37A,RPL38,RPL8,RPLP1,RPS10,RPS13,RPS17,RPS23,RPS24,RPS26,RPS29,RPS5,RPS7	4.98e-20
HSA-72764	Eukaryotic Translation Termination	RPL18A,RPL19,RPL21,RPL27,RPL28,RPL29,RPL31,RPL36A,RPL37A,RPL38,RPL8,RPLP1,RPS10,RPS13,RPS17,RPS23,RPS24,RPS26,RPS29,RPS5,RPS7	4.98e-20
HSA-8953854	Metabolism of RNA	EIF4A1,EIF4B,EIF4G1,HNRNPA0,HSD17B10,NAT10,NCL,NUP155,PCBP1,PSMD2,PSME3,RPL18A,RPL19,RPL21,RPL27,RPL28,RPL29,RPL31,RPL36A,RPL37A,RPL38,RPL8,RPLP1,RPS10,RPS13,RPS17,RPS23,RPS24,RPS26,RPS29,RPS5,RPS7,SET,SF3B2,SF3B6,SNRPD1,SNRPN,SRSF3,SRSF5,TRA2B,XRN2	1.02e-19
HSA-2408522	Selenoamino acid metabolism	AHCY,RPL18A,RPL19,RPL21,RPL27,RPL28,RPL29,RPL31,RPL36A,RPL37A,RPL38,RPL8,RPLP1,RPS10,RPS13,RPS17,RPS23,RPS24,RPS26,RPS29,RPS5,RPS7	1.18e-19
HSA-975957	Nonsense Mediated Decay (NMD) enhanced by the Exon Junction Complex (EJC)	EIF4G1,RPL18A,RPL19,RPL21,RPL27,RPL28,RPL29,RPL31,RPL36A,RPL37A,RPL38,RPL8,RPLP1,RPS10,RPS13,RPS17,RPS23,RPS24,RPS26,RPS29,RPS5,RPS7	1.18e-19
HSA-9010553	Regulation of expression of SLITs and ROBOs	EIF4G1,PSMD2,PSME3,RPL18A,RPL19,RPL21,RPL27,RPL28,RPL29,RPL31,RPL36A,RPL37A,RPL38,RPL8,RPLP1,RPS10,RPS13,RPS17,RPS23,RPS24,RPS26,RPS29,RPS5,RPS7	7.13e-19
HSA-376176	Signaling by ROBO receptors	CDC42,EIF4G1,PFN1,PSMD2,PSME3,RPL18A,RPL19,RPL21,RPL27,RPL28,RPL29,RPL31,RPL36A,RPL37A,RPL38,RPL8,RPLP1,RPS10,RPS13,RPS17,RPS23,RPS24,RPS26,RPS29,RPS5,RPS7	7.42e-19
HSA-72312	rRNA processing	HSD17B10,NAT10,NCL,RPL18A,RPL19,RPL21,RPL27,RPL28,RPL29,RPL31,RPL36A,RPL37A,RPL38,RPL8,RPLP1,RPS10,RPS13,RPS17,RPS23,RPS24,RPS26,RPS29,RPS5,RPS7,XRN2	2.89e-18
HSA-8868773	rRNA processing in the nucleus and cytosol	NAT10,NCL,RPL18A,RPL19,RPL21,RPL27,RPL28,RPL29,RPL31,RPL36A,RPL37A,RPL38,RPL8,RPLP1,RPS10,RPS13,RPS17,RPS23,RPS24,RPS26,RPS29,RPS5,RPS7,XRN2	1.25e-17
HSA-6791226	Major pathway of rRNA processing in the nucleolus and cytosol	NCL,RPL18A,RPL19,RPL21,RPL27,RPL28,RPL29,RPL31,RPL36A,RPL37A,RPL38,RPL8,RPLP1,RPS10,RPS13,RPS17,RPS23,RPS24,RPS26,RPS29,RPS5,RPS7,XRN2	5.37e-17
HSA-422475	Axon guidance	CDC42,CLTA,EIF4G1,EPHA2,ITGA2,MYH14,MYH9,PFN1,PSMD2,PSME3,RPL18A,RPL19,RPL21,RPL27,RPL28,RPL29,RPL31,RPL36A,RPL37A,RPL38,RPL8,RPLP1,RPS10,RPS13,RPS17,RPS23,RPS24,RPS26,RPS29,RPS5,RPS7,TUBA1C	1.40e-14
HSA-1428517	The citric acid (TCA) cycle and respiratory electron transport	ACO2,ATP5J2,COX5B,CS,CYC1,DLD,FH,IDH3A,LDHA,MT-CO2,NDUFAB1,NDUFS3,NDUFV1,PDHA1,PDHA2,PDHB,SLC16A3,SUCLA2,UQCRC1,UQCRC2	5.77e-14
HSA-72649	Translation initiation complex formation	EIF3A,EIF3H,EIF4A1,EIF4B,EIF4G1,RPS10,RPS13,RPS17,RPS23,RPS24,RPS26,RPS29,RPS5,RPS7	6.66e-14
HSA-72702	Ribosomal scanning and start codon recognition	EIF3A,EIF3H,EIF4A1,EIF4B,EIF4G1,RPS10,RPS13,RPS17,RPS23,RPS24,RPS26,RPS29,RPS5,RPS7	6.66e-14
HSA-1643685	Disease	AHCY,CHMP4B,CLTA,CTNNB1,FDXR,GRSF1,IPO5,JUN,KPNA2,KPNA4,NPM1,NUP155,PEBP1,PSMD2,PSME3,RANBP1,RPL18A,RPL19,RPL21,RPL27,RPL28,RPL29,RPL31,RPL36A,RPL37A,RPL38,RPL8,RPLP1,RPS10,RPS13,RPS17,RPS23,RPS24,RPS26,RPS29,RPS5,RPS7,SLC25A6,SSRP1,TALDO1	9.68e-13
HSA-392499	Metabolism of proteins	CBX5,CCT2,CCT4,CCT5,CCT6A,CTNNB1,DYNLL1,EEF1G,EIF3A,EIF3H,EIF4A1,EIF4B,EIF4G1,EIF5A,ERO1L,HIST2H2AB,IARS2,MRPL12,NPM1,NUP155,PLAUR,PPA1,PSMD2,PSME3,RAB1A,RAB35,RPL18A,RPL19,RPL21,RPL27,RPL28,RPL29,RPL31,RPL36A,RPL37A,RPL38,RPL8,RPLP1,RPS10,RPS13,RPS17,RPS23,RPS24,RPS26,RPS29,RPS5,RPS7,SPCS2,SRP14,TOP2A,TUBA1C,TUFM,XRN2	5.84e-11
HSA-72695	Formation of the ternary complex, and subsequently, the 43S complex	EIF3A,EIF3H,RPS10,RPS13,RPS17,RPS23,RPS24,RPS26,RPS29,RPS5,RPS7	1.86e-10
HSA-71406	Pyruvate metabolism and Citric Acid (TCA) cycle	ACO2,CS,DLD,FH,IDH3A,LDHA,PDHA1,PDHA2,PDHB,SLC16A3,SUCLA2	4.53e-10
HSA-1266738	Developmental Biology	CDC42,CLTA,CTNNB1,DSP,EIF4G1,EPHA2,ITGA2,JUN,MYH14,MYH9,PFN1,PSMD2,PSME3,RPL18A,RPL19,RPL21,RPL27,RPL28,RPL29,RPL31,RPL36A,RPL37A,RPL38,RPL8,RPLP1,RPS10,RPS13,RPS17,RPS23,RPS24,RPS26,RPS29,RPS5,RPS7,TUBA1C	1.74e-09
HSA-389661	Glyoxylate metabolism and glycine degradation	DLD,GCSH,GOT2,NDUFAB1,PDHA1,PDHA2,PDHB	1.06e-06
HSA-71403	Citric acid cycle (TCA cycle)	ACO2,CS,DLD,FH,IDH3A,SUCLA2	3.58e-06
HSA-77310	Beta oxidation of lauroyl-CoA to decanoyl-CoA-CoA	ECHS1,HADH,HADHA,HADHB	1.54e-05
HSA-77348	Beta oxidation of octanoyl-CoA to hexanoyl-CoA	ECHS1,HADH,HADHA,HADHB	1.54e-05
HSA-77350	Beta oxidation of hexanoyl-CoA to butanoyl-CoA	ECHS1,HADH,HADHA,HADHB	1.54e-05
HSA-70268	Pyruvate metabolism	DLD,LDHA,PDHA1,PDHA2,PDHB,SLC16A3	1.58e-05
HSA-77346	Beta oxidation of decanoyl-CoA to octanoyl-CoA-CoA	ECHS1,HADH,HADHA,HADHB	2.31e-05
HSA-1268020	Mitochondrial protein import	ACO2,CS,CYC1,GRPEL1,SLC25A6,TOMM22,TOMM40	7.11e-05
HSA-163200	Respiratory electron transport, ATP synthesis by chemiosmotic coupling, and heat production by uncoupling proteins.	ATP5J2,COX5B,CYC1,MT-CO2,NDUFAB1,NDUFS3,NDUFV1,UQCRC1,UQCRC2	7.11e-05
HSA-109581	Apoptosis	CTNNB1,DSP,DYNLL1,HIST1H1C,OPA1,PLEC,PSMD2,PSME3,SFN,YWHAQ	8.32e-05
HSA-389960	Formation of tubulin folding intermediates by CCT/TriC	CCT2,CCT4,CCT5,CCT6A,TUBA1C	8.32e-05
HSA-390450	Folding of actin by CCT/TriC	CCT2,CCT4,CCT5,CCT6A	9.45e-05
HSA-389957	Prefoldin mediated transfer of substrate to CCT/TriC	CCT2,CCT4,CCT5,CCT6A,TUBA1C	0.00012
HSA-611105	Respiratory electron transport	COX5B,CYC1,MT-CO2,NDUFAB1,NDUFS3,NDUFV1,UQCRC1,UQCRC2	0.00012
HSA-204174	Regulation of pyruvate dehydrogenase (PDH) complex	DLD,PDHA1,PDHA2,PDHB	0.00040
HSA-77289	Mitochondrial Fatty Acid Beta-Oxidation	ECHS1,HADH,HADHA,HADHB,NDUFAB1	0.00054
HSA-390471	Association of TriC/CCT with target proteins during biosynthesis	CCT2,CCT4,CCT5,CCT6A,XRN2	0.00060
HSA-6798695	Neutrophil degranulation	ALDOA,CCT2,CTSB,DSP,DYNLL1,FABP5,IMPDH2,NME1-NME2,PA2G4,PLAUR,PRDX6,PSMD2,S100A11,SLC2A3,SRP14	0.00077
HSA-72163	mRNA Splicing - Major Pathway	HNRNPA0,PCBP1,SF3B2,SF3B6,SNRPD1,SNRPN,SRSF3,SRSF5,TRA2B	0.00087
HSA-5362517	Signaling by Retinoic Acid	DLD,FABP5,PDHA1,PDHA2,PDHB	0.00098
HSA-72203	Processing of Capped Intron-Containing Pre-mRNA	HNRNPA0,NUP155,PCBP1,SF3B2,SF3B6,SNRPD1,SNRPN,SRSF3,SRSF5,TRA2B	0.0013
HSA-446107	Type I hemidesmosome assembly	LAMA3,LAMB3,PLEC	0.0028
HSA-9006931	Signaling by Nuclear Receptors	DLD,FABP5,JUN,KPNA2,PDHA1,PDHA2,PDHB,PRMT1	0.0028
HSA-390466	Chaperonin-mediated protein folding	CCT2,CCT4,CCT5,CCT6A,TUBA1C,XRN2	0.0034
HSA-8950505	Gene and protein expression by JAK-STAT signaling after Interleukin-12 stimulation	CDC42,RALA,SERPINB2,TALDO1	0.0063
HSA-1169408	ISG15 antiviral mechanism	EIF4A1,EIF4G1,KPNA2,KPNA4,NUP155	0.0066
HSA-1445148	Translocation of SLC2A4 (GLUT4) to the plasma membrane	MYH9,RALA,SFN,TUBA1C,YWHAQ	0.0066
HSA-168253	Host Interactions with Influenza Factors	KPNA2,KPNA4,NUP155,SLC25A6	0.0066
HSA-77285	Beta oxidation of myristoyl-CoA to lauroyl-CoA	HADHA,HADHB	0.0078
HSA-77305	Beta oxidation of palmitoyl-CoA to myristoyl-CoA	HADHA,HADHB	0.0078
HSA-168249	Innate Immune System	ALDOA,CCT2,CDC42,CTNNB1,CTSB,DSP,DYNLL1,FABP5,IMPDH2,JUN,LGMN,MYH9,NME1-NME2,PA2G4,PLAUR,PRDX6,PSMD2,PSME3,S100A11,SLC2A3,SRP14	0.0079
HSA-6814122	Cooperation of PDCL (PhLP1) and TRiC/CCT in G-protein beta folding	CCT2,CCT4,CCT5,CCT6A	0.0081
HSA-5627123	RHO GTPases activate PAKs	CDC42,MYH14,MYH9	0.0109
HSA-6783984	Glycine degradation	DLD,GCSH	0.0109
HSA-162909	Host Interactions of HIV factors	NPM1,NUP155,PSMD2,PSME3,RANBP1,SLC25A6	0.0112
HSA-5628897	TP53 Regulates Metabolic Genes	COX5B,GLS,MT-CO2,SFN,YWHAQ	0.0122
HSA-195258	RHO GTPase Effectors	CDC42,CTNNB1,DYNLL1,MYH14,MYH9,PFN1,SFN,TUBA1C,YWHAQ	0.0125
HSA-5620922	BBSome-mediated cargo-targeting to cilium	CCT2,CCT4,CCT5	0.0129
HSA-162906	HIV Infection	CHMP4B,NPM1,NUP155,PSMD2,PSME3,RANBP1,SLC25A6,SSRP1	0.0136
HSA-77352	Beta oxidation of butanoyl-CoA to acetyl-CoA	ECHS1,HADH	0.0138
HSA-70895	Branched-chain amino acid catabolism	ACAT1,DLD,HSD17B10	0.0139
HSA-75153	Apoptotic execution phase	CTNNB1,DSP,HIST1H1C,PLEC	0.0139
HSA-1474290	Collagen formation	CTSB,LAMA3,LAMB3,P4HA1,PLEC	0.0151
HSA-429947	Deadenylation of mRNA	EIF4A1,EIF4B,EIF4G1	0.0151
HSA-5578775	Ion homeostasis	ASPH,ATP1A1,ATP1B1,ATP1B3	0.0152
HSA-2682334	EPH-Ephrin signaling	CDC42,CLTA,EPHA2,MYH14,MYH9	0.0160
HSA-446728	Cell junction organization	CLDN4,CTNNB1,LAMA3,LAMB3,PLEC	0.0160
HSA-210991	Basigin interactions	ATP1B1,ATP1B3,SLC16A3	0.0161
HSA-1482798	Acyl chain remodeling of CL	HADHA,HADHB	0.0165
HSA-77288	mitochondrial fatty acid beta-oxidation of unsaturated fatty acids	HADHA,HADHB	0.0165
HSA-3928663	EPHA-mediated growth cone collapse	EPHA2,MYH14,MYH9	0.0207
HSA-2022090	Assembly of collagen fibrils and other multimeric structures	CTSB,LAMA3,LAMB3,PLEC	0.0213
HSA-114452	Activation of BH3-only proteins	DYNLL1,SFN,YWHAQ	0.0221
HSA-168256	Immune System	ALDOA,CCT2,CDC42,CLTA,CTNNB1,CTSB,DSP,DYNLL1,EIF4A1,EIF4G1,FABP5,IMPDH2,JUN,KPNA2,KPNA4,LGMN,MYH9,NME1-NME2,NUP155,PA2G4,PLAUR,PRDX6,PSMD2,PSME3,RALA,S100A11,SERPINB2,SLC2A3,SRP14,TALDO1,TUBA1C	0.0221
HSA-5626467	RHO GTPases activate IQGAPs	CDC42,CTNNB1,TUBA1C	0.0221
HSA-8874081	MET activates PTK2 signaling	ITGA2,LAMA3,LAMB3	0.0221
HSA-3000157	Laminin interactions	ITGA2,LAMA3,LAMB3	0.0234
HSA-5625740	RHO GTPases activate PKNs	MYH14,MYH9,SFN,YWHAQ	0.0237
HSA-177243	Interactions of Rev with host cellular proteins	NPM1,NUP155,RANBP1	0.0294
HSA-70263	Gluconeogenesis	ALDOA,GOT2,PGK1	0.0294
HSA-111465	Apoptotic cleavage of cellular proteins	CTNNB1,DSP,PLEC	0.0388
HSA-168276	NS1 Mediated Effects on Host Pathways	KPNA2,KPNA4,NUP155	0.0388
HSA-351906	Apoptotic cleavage of cell adhesion proteins	CTNNB1,DSP	0.0388
HSA-2132295	MHC class II antigen presentation	CLTA,CTSB,DYNLL1,LGMN,TUBA1C	0.0394
HSA-6806834	Signaling by MET	ITGA2,LAMA3,LAMB3,SPINT2	0.0412
HSA-8978868	Fatty acid metabolism	ECHS1,FASN,HADH,HADHA,HADHB,NDUFAB1	0.0412
HSA-73817	Purine ribonucleoside monophosphate biosynthesis	ATIC,IMPDH2	0.0427
HSA-1679131	Trafficking and processing of endosomal TLR	CTSB,LGMN	0.0485
HSA-75035	Chk1/Chk2(Cds1) mediated inactivation of Cyclin B:Cdk1 complex	SFN,YWHAQ	0.0485
HSA-75205	Dissolution of Fibrin Clot	PLAUR,SERPINB2	0.0485
HSA-3700989	Transcriptional Regulation by TP53	COX5B,GLS,JUN,MT-CO2,NPM1,PRMT1,SFN,SSRP1,YWHAQ	0.0488

## Sheet: 48 hrs enrichment
Most significant enriched REACTOME pathways and functionally related protein groups modulated by nitroxoline at 48 hours according to STRING analysis
ID	Pathway	proteins	false discovery rate
HSA-156902	Peptide chain elongation	EEF1A1,EEF2,RPL10,RPL10A,RPL11,RPL12,RPL13A,RPL14,RPL15,RPL17,RPL18,RPL18A,RPL19,RPL23,RPL23A,RPL24,RPL26,RPL27,RPL27A,RPL28,RPL29,RPL3,RPL30,RPL31,RPL32,RPL35,RPL36,RPL37A,RPL38,RPL4,RPL5,RPL6,RPL7A,RPS10,RPS11,RPS12,RPS14,RPS15A,RPS16,RPS17,RPS18,RPS19,RPS2,RPS20,RPS23,RPS24,RPS25,RPS26,RPS27,RPS27A,RPS3,RPS3A,RPS4X,RPS5,RPS6,RPS7,RPS8,RPS9,RPSA,UBA52	3.58e-73
HSA-192823	Viral mRNA Translation	GRSF1,RPL10,RPL10A,RPL11,RPL12,RPL13A,RPL14,RPL15,RPL17,RPL18,RPL18A,RPL19,RPL23,RPL23A,RPL24,RPL26,RPL27,RPL27A,RPL28,RPL29,RPL3,RPL30,RPL31,RPL32,RPL35,RPL36,RPL37A,RPL38,RPL4,RPL5,RPL6,RPL7A,RPS10,RPS11,RPS12,RPS14,RPS15A,RPS16,RPS17,RPS18,RPS19,RPS2,RPS20,RPS23,RPS24,RPS25,RPS26,RPS27,RPS27A,RPS3,RPS3A,RPS4X,RPS5,RPS6,RPS7,RPS8,RPS9,RPSA,UBA52	4.95e-72
HSA-156827	L13a-mediated translational silencing of Ceruloplasmin expression	EIF4A1,EIF4B,PABPC1,RPL10,RPL10A,RPL11,RPL12,RPL13A,RPL14,RPL15,RPL17,RPL18,RPL18A,RPL19,RPL23,RPL23A,RPL24,RPL26,RPL27,RPL27A,RPL28,RPL29,RPL3,RPL30,RPL31,RPL32,RPL35,RPL36,RPL37A,RPL38,RPL4,RPL5,RPL6,RPL7A,RPS10,RPS11,RPS12,RPS14,RPS15A,RPS16,RPS17,RPS18,RPS19,RPS2,RPS20,RPS23,RPS24,RPS25,RPS26,RPS27,RPS27A,RPS3,RPS3A,RPS4X,RPS5,RPS6,RPS7,RPS8,RPS9,RPSA,UBA52	5.01e-71
HSA-975956	Nonsense Mediated Decay (NMD) independent of the Exon Junction Complex (EJC)	PABPC1,RPL10,RPL10A,RPL11,RPL12,RPL13A,RPL14,RPL15,RPL17,RPL18,RPL18A,RPL19,RPL23,RPL23A,RPL24,RPL26,RPL27,RPL27A,RPL28,RPL29,RPL3,RPL30,RPL31,RPL32,RPL35,RPL36,RPL37A,RPL38,RPL4,RPL5,RPL6,RPL7A,RPS10,RPS11,RPS12,RPS14,RPS15A,RPS16,RPS17,RPS18,RPS19,RPS2,RPS20,RPS23,RPS24,RPS25,RPS26,RPS27,RPS27A,RPS3,RPS3A,RPS4X,RPS5,RPS6,RPS7,RPS8,RPS9,RPSA,UBA52	5.84e-71
HSA-2408557	Selenocysteine synthesis	RPL10,RPL10A,RPL11,RPL12,RPL13A,RPL14,RPL15,RPL17,RPL18,RPL18A,RPL19,RPL23,RPL23A,RPL24,RPL26,RPL27,RPL27A,RPL28,RPL29,RPL3,RPL30,RPL31,RPL32,RPL35,RPL36,RPL37A,RPL38,RPL4,RPL5,RPL6,RPL7A,RPS10,RPS11,RPS12,RPS14,RPS15A,RPS16,RPS17,RPS18,RPS19,RPS2,RPS20,RPS23,RPS24,RPS25,RPS26,RPS27,RPS27A,RPS3,RPS3A,RPS4X,RPS5,RPS6,RPS7,RPS8,RPS9,RPSA,UBA52	7.30e-70
HSA-72764	Eukaryotic Translation Termination	RPL10,RPL10A,RPL11,RPL12,RPL13A,RPL14,RPL15,RPL17,RPL18,RPL18A,RPL19,RPL23,RPL23A,RPL24,RPL26,RPL27,RPL27A,RPL28,RPL29,RPL3,RPL30,RPL31,RPL32,RPL35,RPL36,RPL37A,RPL38,RPL4,RPL5,RPL6,RPL7A,RPS10,RPS11,RPS12,RPS14,RPS15A,RPS16,RPS17,RPS18,RPS19,RPS2,RPS20,RPS23,RPS24,RPS25,RPS26,RPS27,RPS27A,RPS3,RPS3A,RPS4X,RPS5,RPS6,RPS7,RPS8,RPS9,RPSA,UBA52	7.30e-70
HSA-72737	Cap-dependent Translation Initiation	EIF4A1,EIF4B,PABPC1,RPL10,RPL10A,RPL11,RPL12,RPL13A,RPL14,RPL15,RPL17,RPL18,RPL18A,RPL19,RPL23,RPL23A,RPL24,RPL26,RPL27,RPL27A,RPL28,RPL29,RPL3,RPL30,RPL31,RPL32,RPL35,RPL36,RPL37A,RPL38,RPL4,RPL5,RPL6,RPL7A,RPS10,RPS11,RPS12,RPS14,RPS15A,RPS16,RPS17,RPS18,RPS19,RPS2,RPS20,RPS23,RPS24,RPS25,RPS26,RPS27,RPS27A,RPS3,RPS3A,RPS4X,RPS5,RPS6,RPS7,RPS8,RPS9,RPSA,UBA52	7.61e-70
HSA-72706	GTP hydrolysis and joining of the 60S ribosomal subunit	EIF4A1,EIF4B,RPL10,RPL10A,RPL11,RPL12,RPL13A,RPL14,RPL15,RPL17,RPL18,RPL18A,RPL19,RPL23,RPL23A,RPL24,RPL26,RPL27,RPL27A,RPL28,RPL29,RPL3,RPL30,RPL31,RPL32,RPL35,RPL36,RPL37A,RPL38,RPL4,RPL5,RPL6,RPL7A,RPS10,RPS11,RPS12,RPS14,RPS15A,RPS16,RPS17,RPS18,RPS19,RPS2,RPS20,RPS23,RPS24,RPS25,RPS26,RPS27,RPS27A,RPS3,RPS3A,RPS4X,RPS5,RPS6,RPS7,RPS8,RPS9,RPSA,UBA52	1.14e-69
HSA-1799339	SRP-dependent cotranslational protein targeting to membrane	RPL10,RPL10A,RPL11,RPL12,RPL13A,RPL14,RPL15,RPL17,RPL18,RPL18A,RPL19,RPL23,RPL23A,RPL24,RPL26,RPL27,RPL27A,RPL28,RPL29,RPL3,RPL30,RPL31,RPL32,RPL35,RPL36,RPL37A,RPL38,RPL4,RPL5,RPL6,RPL7A,RPS10,RPS11,RPS12,RPS14,RPS15A,RPS16,RPS17,RPS18,RPS19,RPS2,RPS20,RPS23,RPS24,RPS25,RPS26,RPS27,RPS27A,RPS3,RPS3A,RPS4X,RPS5,RPS6,RPS7,RPS8,RPS9,RPSA,SRP14,SSR4,UBA52	1.58e-69
HSA-975957	Nonsense Mediated Decay (NMD) enhanced by the Exon Junction Complex (EJC)	PABPC1,PPP2R1A,RPL10,RPL10A,RPL11,RPL12,RPL13A,RPL14,RPL15,RPL17,RPL18,RPL18A,RPL19,RPL23,RPL23A,RPL24,RPL26,RPL27,RPL27A,RPL28,RPL29,RPL3,RPL30,RPL31,RPL32,RPL35,RPL36,RPL37A,RPL38,RPL4,RPL5,RPL6,RPL7A,RPS10,RPS11,RPS12,RPS14,RPS15A,RPS16,RPS17,RPS18,RPS19,RPS2,RPS20,RPS23,RPS24,RPS25,RPS26,RPS27,RPS27A,RPS3,RPS3A,RPS4X,RPS5,RPS6,RPS7,RPS8,RPS9,RPSA,UBA52	5.16e-69
HSA-72689	Formation of a pool of free 40S subunits	RPL10,RPL10A,RPL11,RPL12,RPL13A,RPL14,RPL15,RPL17,RPL18,RPL18A,RPL19,RPL23,RPL23A,RPL24,RPL26,RPL27,RPL27A,RPL28,RPL29,RPL3,RPL30,RPL31,RPL32,RPL35,RPL36,RPL37A,RPL38,RPL4,RPL5,RPL6,RPL7A,RPS10,RPS11,RPS12,RPS14,RPS15A,RPS16,RPS17,RPS18,RPS19,RPS2,RPS20,RPS23,RPS24,RPS25,RPS26,RPS27,RPS27A,RPS3,RPS3A,RPS4X,RPS5,RPS6,RPS7,RPS8,RPS9,RPSA,UBA52	1.33e-68
HSA-2408522	Selenoamino acid metabolism	AHCY,RPL10,RPL10A,RPL11,RPL12,RPL13A,RPL14,RPL15,RPL17,RPL18,RPL18A,RPL19,RPL23,RPL23A,RPL24,RPL26,RPL27,RPL27A,RPL28,RPL29,RPL3,RPL30,RPL31,RPL32,RPL35,RPL36,RPL37A,RPL38,RPL4,RPL5,RPL6,RPL7A,RPS10,RPS11,RPS12,RPS14,RPS15A,RPS16,RPS17,RPS18,RPS19,RPS2,RPS20,RPS23,RPS24,RPS25,RPS26,RPS27,RPS27A,RPS3,RPS3A,RPS4X,RPS5,RPS6,RPS7,RPS8,RPS9,RPSA,UBA52	1.45e-67
HSA-168255	Influenza Life Cycle	GRSF1,HSP90AA1,RAN,RPL10,RPL10A,RPL11,RPL12,RPL13A,RPL14,RPL15,RPL17,RPL18,RPL18A,RPL19,RPL23,RPL23A,RPL24,RPL26,RPL27,RPL27A,RPL28,RPL29,RPL3,RPL30,RPL31,RPL32,RPL35,RPL36,RPL37A,RPL38,RPL4,RPL5,RPL6,RPL7A,RPS10,RPS11,RPS12,RPS14,RPS15A,RPS16,RPS17,RPS18,RPS19,RPS2,RPS20,RPS23,RPS24,RPS25,RPS26,RPS27,RPS27A,RPS3,RPS3A,RPS4X,RPS5,RPS6,RPS7,RPS8,RPS9,RPSA,UBA52	1.79e-66
HSA-168273	Influenza Viral RNA Transcription and Replication	GRSF1,HSP90AA1,RPL10,RPL10A,RPL11,RPL12,RPL13A,RPL14,RPL15,RPL17,RPL18,RPL18A,RPL19,RPL23,RPL23A,RPL24,RPL26,RPL27,RPL27A,RPL28,RPL29,RPL3,RPL30,RPL31,RPL32,RPL35,RPL36,RPL37A,RPL38,RPL4,RPL5,RPL6,RPL7A,RPS10,RPS11,RPS12,RPS14,RPS15A,RPS16,RPS17,RPS18,RPS19,RPS2,RPS20,RPS23,RPS24,RPS25,RPS26,RPS27,RPS27A,RPS3,RPS3A,RPS4X,RPS5,RPS6,RPS7,RPS8,RPS9,RPSA,UBA52	2.01e-66
HSA-168254	Influenza Infection	GRSF1,HSP90AA1,RAN,RPL10,RPL10A,RPL11,RPL12,RPL13A,RPL14,RPL15,RPL17,RPL18,RPL18A,RPL19,RPL23,RPL23A,RPL24,RPL26,RPL27,RPL27A,RPL28,RPL29,RPL3,RPL30,RPL31,RPL32,RPL35,RPL36,RPL37A,RPL38,RPL4,RPL5,RPL6,RPL7A,RPS10,RPS11,RPS12,RPS14,RPS15A,RPS16,RPS17,RPS18,RPS19,RPS2,RPS20,RPS23,RPS24,RPS25,RPS26,RPS27,RPS27A,RPS3,RPS3A,RPS4X,RPS5,RPS6,RPS7,RPS8,RPS9,RPSA,SLC25A6,UBA52	2.38e-66
HSA-9010553	Regulation of expression of SLITs and ROBOs	PABPC1,PSMB5,RPL10,RPL10A,RPL11,RPL12,RPL13A,RPL14,RPL15,RPL17,RPL18,RPL18A,RPL19,RPL23,RPL23A,RPL24,RPL26,RPL27,RPL27A,RPL28,RPL29,RPL3,RPL30,RPL31,RPL32,RPL35,RPL36,RPL37A,RPL38,RPL4,RPL5,RPL6,RPL7A,RPS10,RPS11,RPS12,RPS14,RPS15A,RPS16,RPS17,RPS18,RPS19,RPS2,RPS20,RPS23,RPS24,RPS25,RPS26,RPS27,RPS27A,RPS3,RPS3A,RPS4X,RPS5,RPS6,RPS7,RPS8,RPS9,RPSA,UBA52	3.09e-61
HSA-6791226	Major pathway of rRNA processing in the nucleolus and cytosol	DDX21,NHP2L1,RPL10,RPL10A,RPL11,RPL12,RPL13A,RPL14,RPL15,RPL17,RPL18,RPL18A,RPL19,RPL23,RPL23A,RPL24,RPL26,RPL27,RPL27A,RPL28,RPL29,RPL3,RPL30,RPL31,RPL32,RPL35,RPL36,RPL37A,RPL38,RPL4,RPL5,RPL6,RPL7A,RPS10,RPS11,RPS12,RPS14,RPS15A,RPS16,RPS17,RPS18,RPS19,RPS2,RPS20,RPS23,RPS24,RPS25,RPS26,RPS27,RPS27A,RPS3,RPS3A,RPS4X,RPS5,RPS6,RPS7,RPS8,RPS9,RPSA,UBA52,XRN2	8.80e-61
HSA-72766	Translation	EEF1A1,EEF2,EIF4A1,EIF4B,IARS2,MRPL39,MRPS31,PABPC1,RPL10,RPL10A,RPL11,RPL12,RPL13A,RPL14,RPL15,RPL17,RPL18,RPL18A,RPL19,RPL23,RPL23A,RPL24,RPL26,RPL27,RPL27A,RPL28,RPL29,RPL3,RPL30,RPL31,RPL32,RPL35,RPL36,RPL37A,RPL38,RPL4,RPL5,RPL6,RPL7A,RPS10,RPS11,RPS12,RPS14,RPS15A,RPS16,RPS17,RPS18,RPS19,RPS2,RPS20,RPS23,RPS24,RPS25,RPS26,RPS27,RPS27A,RPS3,RPS3A,RPS4X,RPS5,RPS6,RPS7,RPS8,RPS9,RPSA,SRP14,SSR…	2.25e-60
HSA-376176	Signaling by ROBO receptors	PABPC1,PFN1,PSMB5,RPL10,RPL10A,RPL11,RPL12,RPL13A,RPL14,RPL15,RPL17,RPL18,RPL18A,RPL19,RPL23,RPL23A,RPL24,RPL26,RPL27,RPL27A,RPL28,RPL29,RPL3,RPL30,RPL31,RPL32,RPL35,RPL36,RPL37A,RPL38,RPL4,RPL5,RPL6,RPL7A,RPS10,RPS11,RPS12,RPS14,RPS15A,RPS16,RPS17,RPS18,RPS19,RPS2,RPS20,RPS23,RPS24,RPS25,RPS26,RPS27,RPS27A,RPS3,RPS3A,RPS4X,RPS5,RPS6,RPS7,RPS8,RPS9,RPSA,UBA52	2.54e-57
HSA-5663205	Infectious disease	CD9,CTNNB1,EEF2,GRSF1,HSP90AA1,HSP90AB1,PPIA,PSMB5,RAN,RANGAP1,RPL10,RPL10A,RPL11,RPL12,RPL13A,RPL14,RPL15,RPL17,RPL18,RPL18A,RPL19,RPL23,RPL23A,RPL24,RPL26,RPL27,RPL27A,RPL28,RPL29,RPL3,RPL30,RPL31,RPL32,RPL35,RPL36,RPL37A,RPL38,RPL4,RPL5,RPL6,RPL7A,RPS10,RPS11,RPS12,RPS14,RPS15A,RPS16,RPS17,RPS18,RPS19,RPS2,RPS20,RPS23,RPS24,RPS25,RPS26,RPS27,RPS27A,RPS3,RPS3A,RPS4X,RPS5,RPS6,RPS7,RPS8,RPS9,RPS…	1.76e-54
HSA-8953854	Metabolism of RNA	ADAR,CHTOP,DDX21,DDX5,EIF4A1,EIF4B,HNRNPA0,HNRNPA3,HNRNPH1,HNRNPK,NHP2L1,PABPC1,PCBP1,PPP2R1A,PRPF19,PSMB5,RAN,RBMX,RPL10,RPL10A,RPL11,RPL12,RPL13A,RPL14,RPL15,RPL17,RPL18,RPL18A,RPL19,RPL23,RPL23A,RPL24,RPL26,RPL27,RPL27A,RPL28,RPL29,RPL3,RPL30,RPL31,RPL32,RPL35,RPL36,RPL37A,RPL38,RPL4,RPL5,RPL6,RPL7A,RPS10,RPS11,RPS12,RPS14,RPS15A,RPS16,RPS17,RPS18,RPS19,RPS2,RPS20,RPS23,RPS24,RPS25,RPS26,RPS27…	7.93e-52
HSA-71291	Metabolism of amino acids and derivatives	ACAT1,AHCY,DLAT,GLS,GOT2,PSMB5,PYCR1,RPL10,RPL10A,RPL11,RPL12,RPL13A,RPL14,RPL15,RPL17,RPL18,RPL18A,RPL19,RPL23,RPL23A,RPL24,RPL26,RPL27,RPL27A,RPL28,RPL29,RPL3,RPL30,RPL31,RPL32,RPL35,RPL36,RPL37A,RPL38,RPL4,RPL5,RPL6,RPL7A,RPS10,RPS11,RPS12,RPS14,RPS15A,RPS16,RPS17,RPS18,RPS19,RPS2,RPS20,RPS23,RPS24,RPS25,RPS26,RPS27,RPS27A,RPS3,RPS3A,RPS4X,RPS5,RPS6,RPS7,RPS8,RPS9,RPSA,UBA52	2.76e-50
HSA-422475	Axon guidance	COL6A1,EPHA2,HSP90AA1,HSP90AB1,ITGA2,ITGA5,ITGB1,LAMB1,PABPC1,PFN1,PSMB5,RPL10,RPL10A,RPL11,RPL12,RPL13A,RPL14,RPL15,RPL17,RPL18,RPL18A,RPL19,RPL23,RPL23A,RPL24,RPL26,RPL27,RPL27A,RPL28,RPL29,RPL3,RPL30,RPL31,RPL32,RPL35,RPL36,RPL37A,RPL38,RPL4,RPL5,RPL6,RPL7A,RPS10,RPS11,RPS12,RPS14,RPS15A,RPS16,RPS17,RPS18,RPS19,RPS2,RPS20,RPS23,RPS24,RPS25,RPS26,RPS27,RPS27A,RPS3,RPS3A,RPS4X,RPS5,RPS6,RPS7,RPS…	3.64e-44
HSA-1430728	Metabolism	ACAT1,ACO2,ACOT9,ACSL3,ACSL4,ACSL5,AHCY,ALB,ALDOA,ATP5A1,COX4I1,CS,DCXR,DLAT,ECHS1,ELOVL1,FASN,FDXR,FH,GLS,GNAI2,GNAS,GOT2,HADHA,HADHB,HK1,HMOX2,HSP90AA1,HSP90AB1,LDHA,LDHB,LRPPRC,MT-CO2,NDUFS1,NDUFS3,NME1-NME2,PAICS,PCK2,PGAM1,PGK1,PPP2R1A,PSMB5,PYCR1,RAN,RPL10,RPL10A,RPL11,RPL12,RPL13A,RPL14,RPL15,RPL17,RPL18,RPL18A,RPL19,RPL23,RPL23A,RPL24,RPL26,RPL27,RPL27A,RPL28,RPL29,RPL3,RPL30,RPL31,RPL32,…	1.74e-42
HSA-1643685	Disease	AHCY,ALB,CD9,CPSF6,CTBP2,CTNNB1,DCXR,EEF2,FDXR,GRSF1,HK1,HSP90AA1,HSP90AB1,PPIA,PPP2R1A,PSMB5,RAN,RANGAP1,RPL10,RPL10A,RPL11,RPL12,RPL13A,RPL14,RPL15,RPL17,RPL18,RPL18A,RPL19,RPL23,RPL23A,RPL24,RPL26,RPL27,RPL27A,RPL28,RPL29,RPL3,RPL30,RPL31,RPL32,RPL35,RPL36,RPL37A,RPL38,RPL4,RPL5,RPL6,RPL7A,RPS10,RPS11,RPS12,RPS14,RPS15A,RPS16,RPS17,RPS18,RPS19,RPS2,RPS20,RPS23,RPS24,RPS25,RPS26,RPS27,RPS27A,RP…	1.01e-35
HSA-392499	Metabolism of proteins	AHSG,ALB,CCT2,CCT5,CCT6A,CCT7,CD55,CD59,COPB2,CTNNB1,DDX17,DDX5,EEF1A1,EEF2,EIF4A1,EIF4B,ERO1L,FKBP8,GNAI2,H2AFZ,HIST1H2BH,HIST2H2AB,HIST2H2BE,HNRNPK,IARS2,LAMB1,MRPL39,MRPS31,NUCB1,P4HB,PABPC1,PCNA,PLAUR,PPP6R3,PRKDC,PSMB5,RAB6A,RANGAP1,RCN1,RPL10,RPL10A,RPL11,RPL12,RPL13A,RPL14,RPL15,RPL17,RPL18,RPL18A,RPL19,RPL23,RPL23A,RPL24,RPL26,RPL27,RPL27A,RPL28,RPL29,RPL3,RPL30,RPL31,RPL32,RPL35,RPL36,RP…	2.40e-35
HSA-72649	Translation initiation complex formation	EIF4A1,EIF4B,PABPC1,RPS10,RPS11,RPS12,RPS14,RPS15A,RPS16,RPS17,RPS18,RPS19,RPS2,RPS20,RPS23,RPS24,RPS25,RPS26,RPS27,RPS27A,RPS3,RPS3A,RPS4X,RPS5,RPS6,RPS7,RPS8,RPS9,RPSA	1.14e-32
HSA-1266738	Developmental Biology	COL6A1,CTNNB1,EPHA2,H2AFZ,HIST1H2BH,HIST2H2BE,HSP90AA1,HSP90AB1,ITGA2,ITGA5,ITGB1,LAMB1,PABPC1,PFN1,PSMB5,RBBP4,RPL10,RPL10A,RPL11,RPL12,RPL13A,RPL14,RPL15,RPL17,RPL18,RPL18A,RPL19,RPL23,RPL23A,RPL24,RPL26,RPL27,RPL27A,RPL28,RPL29,RPL3,RPL30,RPL31,RPL32,RPL35,RPL36,RPL37A,RPL38,RPL4,RPL5,RPL6,RPL7A,RPS10,RPS11,RPS12,RPS14,RPS15A,RPS16,RPS17,RPS18,RPS19,RPS2,RPS20,RPS23,RPS24,RPS25,RPS26,RPS27,RPS…	3.52e-32
HSA-72702	Ribosomal scanning and start codon recognition	EIF4A1,EIF4B,RPS10,RPS11,RPS12,RPS14,RPS15A,RPS16,RPS17,RPS18,RPS19,RPS2,RPS20,RPS23,RPS24,RPS25,RPS26,RPS27,RPS27A,RPS3,RPS3A,RPS4X,RPS5,RPS6,RPS7,RPS8,RPS9,RPSA	3.14e-31
HSA-72695	Formation of the ternary complex, and subsequently, the 43S complex	RPS10,RPS11,RPS12,RPS14,RPS15A,RPS16,RPS17,RPS18,RPS19,RPS2,RPS20,RPS23,RPS24,RPS25,RPS26,RPS27,RPS27A,RPS3,RPS3A,RPS4X,RPS5,RPS6,RPS7,RPS8,RPS9,RPSA	2.44e-29
HSA-1428517	The citric acid (TCA) cycle and respiratory electron transport	ACO2,ATP5A1,COX4I1,CS,DLAT,FH,LDHA,LDHB,LRPPRC,MT-CO2,NDUFS1,NDUFS3,SDHA,SUCLA2,TRAP1,UQCRC1,UQCRC2,UQCRH	1.23e-09
HSA-6798695	Neutrophil degranulation	AHSG,ALDOA,ANXA2,CCT2,CD55,CD59,EEF1A1,EEF2,FTL,HMGB1,HMOX2,HRNR,HSP90AA1,HSP90AB1,ILF2,LAMP2,NME1-NME2,PA2G4,PGAM1,PLAUR,PPIA,PRDX6,RAB6A,SLC2A3,SRP14,TUBB,VAMP8,VCL	1.44e-09
HSA-168249	Innate Immune System	AHSG,ALDOA,ANXA2,ATP6V1B2,CCT2,CD55,CD59,CTNNB1,EEF1A1,EEF2,FTL,HMGB1,HMOX2,HRNR,HSP90AA1,HSP90AB1,ILF2,LAMP2,NME1-NME2,PA2G4,PGAM1,PLAUR,PPIA,PPP2R1A,PRDX6,PRKDC,PSMB5,RAB6A,RPS27A,SLC2A3,SRP14,TUBB,UBA52,VAMP8,VCL	4.50e-06
HSA-71406	Pyruvate metabolism and Citric Acid (TCA) cycle	ACO2,CS,DLAT,FH,LDHA,LDHB,SDHA,SUCLA2	2.66e-05
HSA-163200	Respiratory electron transport, ATP synthesis by chemiosmotic coupling, and heat production by uncoupling proteins.	ATP5A1,COX4I1,LRPPRC,MT-CO2,NDUFS1,NDUFS3,SDHA,TRAP1,UQCRC1,UQCRC2,UQCRH	2.71e-05
HSA-6806834	Signaling by MET	ITGA2,ITGB1,LAMA3,LAMB1,LAMB3,LAMC2,RPS27A,SPINT2,UBA52	2.98e-05
HSA-611105	Respiratory electron transport	COX4I1,LRPPRC,MT-CO2,NDUFS1,NDUFS3,SDHA,TRAP1,UQCRC1,UQCRC2,UQCRH	3.12e-05
HSA-2262752	Cellular responses to stress	EEF1A1,ERO1L,FKBP4,H2AFZ,HIST1H1B,HIST1H1E,HIST1H2BH,HIST2H2BE,HSP90AA1,HSP90AB1,HSPA4,P4HB,PRDX3,PRDX6,PSMB5,RBBP4,RPS27A,UBA52	9.53e-05
HSA-8874081	MET activates PTK2 signaling	ITGA2,ITGB1,LAMA3,LAMB1,LAMB3,LAMC2	9.68e-05
HSA-5336415	Uptake and function of diphtheria toxin	CD9,EEF2,HSP90AA1,HSP90AB1	9.94e-05
HSA-3000157	Laminin interactions	ITGA2,ITGB1,LAMA3,LAMB1,LAMB3,LAMC2	0.00011
HSA-72163	mRNA Splicing - Major Pathway	DDX5,HNRNPA0,HNRNPA3,HNRNPH1,HNRNPK,NHP2L1,PCBP1,PRPF19,RBMX,SF3B1,SNRPD3,YBX1	0.00012
HSA-114608	Platelet degranulation	AHSG,ALB,ALDOA,CD9,FAM3C,LAMP2,PFN1,PPIA,TAGLN2,VCL	0.00017
HSA-109582	Hemostasis	AHSG,ALB,ALDOA,ANXA2,ATP1B3,C1QBP,CD9,FAM3C,GNAI2,GNAS,ITGA2,ITGA5,ITGB1,LAMP2,PFN1,PLAUR,PPIA,PPP2R1A,S100A10,SERPINB2,TAGLN2,VCL	0.00032
HSA-72203	Processing of Capped Intron-Containing Pre-mRNA	CHTOP,DDX5,HNRNPA0,HNRNPA3,HNRNPH1,HNRNPK,NHP2L1,PCBP1,PRPF19,RBMX,SF3B1,SNRPD3,YBX1	0.00032
HSA-71403	Citric acid cycle (TCA cycle)	ACO2,CS,FH,SDHA,SUCLA2	0.00035
HSA-390450	Folding of actin by CCT/TriC	CCT2,CCT5,CCT6A,CCT7	0.00037
HSA-75205	Dissolution of Fibrin Clot	ANXA2,PLAUR,S100A10,SERPINB2	0.00083
HSA-70263	Gluconeogenesis	ALDOA,GOT2,PCK2,PGAM1,PGK1	0.0017
HSA-77310	Beta oxidation of lauroyl-CoA to decanoyl-CoA-CoA	ECHS1,HADHA,HADHB	0.0017
HSA-77348	Beta oxidation of octanoyl-CoA to hexanoyl-CoA	ECHS1,HADHA,HADHB	0.0017
HSA-77350	Beta oxidation of hexanoyl-CoA to butanoyl-CoA	ECHS1,HADHA,HADHB	0.0017
HSA-917937	Iron uptake and transport	ATP6V1B2,FTL,HMOX2,RPS27A,TFRC,UBA52	0.0020
HSA-3000171	Non-integrin membrane-ECM interactions	ITGA2,ITGB1,LAMA3,LAMB1,LAMB3,LAMC2	0.0023
HSA-75105	Fatty acyl-CoA biosynthesis	ACSL3,ACSL4,ACSL5,ELOVL1,FASN	0.0023
HSA-77346	Beta oxidation of decanoyl-CoA to octanoyl-CoA-CoA	ECHS1,HADHA,HADHB	0.0023
HSA-70326	Glucose metabolism	ALDOA,GOT2,HK1,PCK2,PGAM1,PGK1,PPP2R1A	0.0024
HSA-6790901	rRNA modification in the nucleus and cytosol	NHP2L1,RPS14,RPS2,RPS6,RPS7,RPS9	0.0026
HSA-390471	Association of TriC/CCT with target proteins during biosynthesis	CCT2,CCT5,CCT6A,CCT7,XRN2	0.0027
HSA-9018519	Estrogen-dependent gene expression	DDX5,FKBP4,H2AFZ,HIST1H2BH,HIST2H2BE,HSP90AA1,HSP90AB1,PRMT1	0.0028
HSA-1474290	Collagen formation	COL6A1,LAMA3,LAMB3,LAMC2,P4HA1,P4HA2,P4HB	0.0029
HSA-6814122	Cooperation of PDCL (PhLP1) and TRiC/CCT in G-protein beta folding	CCT2,CCT5,CCT6A,CCT7,GNAI2	0.0040
HSA-168256	Immune System	ADAR,AHSG,ALDOA,ANXA1,ANXA2,ATP6V1B2,CCT2,CD55,CD59,CTNNB1,EEF1A1,EEF2,EIF4A1,FLNB,FTL,HMGB1,HMOX2,HRNR,HSP90AA1,HSP90AB1,ILF2,ITGB1,LAMP2,NME1-NME2,P4HB,PA2G4,PGAM1,PLAUR,PPIA,PPP2R1A,PRDX6,PRKDC,PSMB5,PVRL2,RAB6A,RPS27A,SERPINB2,SLC2A3,SRP14,TUBB,UBA52,VAMP8,VCL	0.0042
HSA-109581	Apoptosis	CTNNB1,HIST1H1B,HIST1H1E,HMGB1,OPA1,PSMB5,RPS27A,SFN,UBA52	0.0043
HSA-389960	Formation of tubulin folding intermediates by CCT/TriC	CCT2,CCT5,CCT6A,CCT7	0.0043
HSA-75876	Synthesis of very long-chain fatty acyl-CoAs	ACSL3,ACSL4,ACSL5,ELOVL1	0.0048
HSA-8876493	InlA-mediated entry of Listeria monocytogenes into host cells	CTNNB1,RPS27A,UBA52	0.0048
HSA-9006931	Signaling by Nuclear Receptors	DDX5,DLAT,FKBP4,H2AFZ,HIST1H2BH,HIST2H2BE,HSP90AA1,HSP90AB1,PRMT1	0.0050
HSA-5250913	Positive epigenetic regulation of rRNA expression	DDX21,H2AFZ,HIST1H2BH,HIST2H2BE,RBBP4,SF3B1	0.0057
HSA-8978868	Fatty acid metabolism	ACOT9,ACSL3,ACSL4,ACSL5,ECHS1,ELOVL1,FASN,HADHA,HADHB	0.0057
HSA-389957	Prefoldin mediated transfer of substrate to CCT/TriC	CCT2,CCT5,CCT6A,CCT7	0.0058
HSA-446107	Type I hemidesmosome assembly	LAMA3,LAMB3,LAMC2	0.0070
HSA-76002	Platelet activation, signaling and aggregation	AHSG,ALB,ALDOA,CD9,FAM3C,GNAI2,LAMP2,PFN1,PPIA,TAGLN2,VCL	0.0070
HSA-195253	Degradation of beta-catenin by the destruction complex	CTBP2,CTNNB1,PPP2R1A,PSMB5,RPS27A,UBA52	0.0077
HSA-9006934	Signaling by Receptor Tyrosine Kinases	ATP6V1B2,COL6A1,CTNNB1,HNRNPH1,HSP90AA1,ITGA2,ITGB1,LAMA3,LAMB1,LAMB3,LAMC2,PPP2R1A,RPS27A,SPINT2,UBA52	0.0077
HSA-3371511	HSF1 activation	EEF1A1,HSP90AA1,HSP90AB1	0.0082
HSA-8866654	E3 ubiquitin ligases ubiquitinate target proteins	HIST1H2BH,PCNA,PRKDC,RPS27A,UBA52	0.0084
HSA-211227	Activation of DNA fragmentation factor	HIST1H1B,HIST1H1E,HMGB1	0.0097
HSA-3371568	Attenuation phase	FKBP4,HSP90AA1,HSP90AB1	0.0097
HSA-1295596	Spry regulation of FGF signaling	PPP2R1A,RPS27A,UBA52	0.0113
HSA-5250924	B-WICH complex positively regulates rRNA expression	DDX21,H2AFZ,HIST1H2BH,HIST2H2BE,SF3B1	0.0115
HSA-162909	Host Interactions of HIV factors	PPIA,PSMB5,RAN,RANGAP1,RPS27A,SLC25A6,UBA52	0.0119
HSA-9609507	Protein localization	ACO2,ATP5A1,CS,ECH1,RPS27A,SLC25A6,UBA52	0.0123
HSA-2214320	Anchoring fibril formation	LAMA3,LAMB3,LAMC2	0.0129
HSA-3299685	Detoxification of Reactive Oxygen Species	ERO1L,P4HB,PRDX3,PRDX6	0.0132
HSA-2559583	Cellular Senescence	H2AFZ,HIST1H1B,HIST1H1E,HIST1H2BH,HIST2H2BE,RBBP4,RPS27A,UBA52	0.0133
HSA-2559586	DNA Damage/Telomere Stress Induced Senescence	H2AFZ,HIST1H1B,HIST1H1E,HIST1H2BH,HIST2H2BE	0.0133
HSA-446728	Cell junction organization	CTNNB1,ITGB1,LAMA3,LAMB3,LAMC2,PVRL2	0.0133
HSA-77285	Beta oxidation of myristoyl-CoA to lauroyl-CoA	HADHA,HADHB	0.0133
HSA-77305	Beta oxidation of palmitoyl-CoA to myristoyl-CoA	HADHA,HADHB	0.0133
HSA-2559580	Oxidative Stress Induced Senescence	H2AFZ,HIST1H2BH,HIST2H2BE,RBBP4,RPS27A,UBA52	0.0135
HSA-390466	Chaperonin-mediated protein folding	CCT2,CCT5,CCT6A,CCT7,GNAI2,XRN2	0.0135
HSA-110312	Translesion synthesis by REV1	PCNA,RPS27A,UBA52	0.0139
HSA-175474	Assembly Of The HIV Virion	PPIA,RPS27A,UBA52	0.0139
HSA-77289	Mitochondrial Fatty Acid Beta-Oxidation	ACOT9,ECHS1,HADHA,HADHB	0.0145
HSA-5655862	Translesion synthesis by POLK	PCNA,RPS27A,UBA52	0.0158
HSA-5656121	Translesion synthesis by POLI	PCNA,RPS27A,UBA52	0.0158
HSA-69278	Cell Cycle, Mitotic	H2AFZ,HIST1H2BH,HIST2H2BE,HSP90AA1,HSP90AB1,PCNA,PPP2R1A,PSMB5,RANGAP1,RBBP4,RPS27,RPS27A,SET,TUBB,UBA52	0.0158
HSA-8876725	Protein methylation	EEF1A1,EEF2,RPS2	0.0158
HSA-8939236	RUNX1 regulates transcription of genes involved in differentiation of HSCs	H2AFZ,HIST1H2BH,HIST2H2BE,PSMB5,RPS27A,UBA52	0.0158
HSA-68886	M Phase	H2AFZ,HIST1H2BH,HIST2H2BE,HSP90AA1,PPP2R1A,PSMB5,RANGAP1,RPS27,RPS27A,SET,TUBB,UBA52	0.0163
HSA-70171	Glycolysis	ALDOA,HK1,PGAM1,PGK1,PPP2R1A	0.0163
HSA-1474244	Extracellular matrix organization	COL6A1,ITGA2,ITGA5,ITGB1,LAMA3,LAMB1,LAMB3,LAMC2,P4HA1,P4HA2,P4HB	0.0164
HSA-1236382	Constitutive Signaling by Ligand-Responsive EGFR Cancer Variants	HSP90AA1,RPS27A,UBA52	0.0168
HSA-174824	Plasma lipoprotein assembly, remodeling, and clearance	ALB,HDLBP,LSR,NCEH1,P4HB	0.0168
HSA-4615885	SUMOylation of DNA replication proteins	PCNA,RANGAP1,SUMO2,TOP1	0.0168
HSA-6804114	TP53 Regulates Transcription of Genes Involved in G2 Cell Cycle Arrest	PCNA,PRMT1,SFN	0.0168
HSA-110320	Translesion Synthesis by POLH	PCNA,RPS27A,UBA52	0.0185
HSA-212300	PRC2 methylates histones and DNA	H2AFZ,HIST1H2BH,HIST2H2BE,RBBP4	0.0192
HSA-2299718	Condensation of Prophase Chromosomes	H2AFZ,HIST1H2BH,HIST2H2BE,SET	0.0192
HSA-71387	Metabolism of carbohydrates	ALDOA,DCXR,GOT2,HK1,PCK2,PGAM1,PGK1,PPP2R1A,RPS27A,UBA52	0.0206
HSA-3700989	Transcriptional Regulation by TP53	COX4I1,GLS,LRPPRC,MT-CO2,NDRG1,PCNA,PPP2R1A,PRMT1,RBBP4,RPS27A,SFN,UBA52	0.0209
HSA-8957275	Post-translational protein phosphorylation	AHSG,ALB,LAMB1,NUCB1,P4HB,RCN1	0.0213
HSA-1566977	Fibronectin matrix formation	ITGA5,ITGB1	0.0215
HSA-8852276	The role of GTSE1 in G2/M progression after G2 checkpoint	HSP90AA1,HSP90AB1,PSMB5,RPS27A,UBA52	0.0215
HSA-427389	ERCC6 (CSB) and EHMT2 (G9a) positively regulate rRNA expression	H2AFZ,HIST1H2BH,HIST2H2BE,RBBP4	0.0228
HSA-195258	RHO GTPase Effectors	CTNNB1,H2AFZ,HIST1H2BH,HIST2H2BE,ITGB1,PFN1,PPP2R1A,RANGAP1,RPS27,SFN	0.0233
HSA-3000178	ECM proteoglycans	COL6A1,ITGA2,ITGB1,LAMA3,LAMB1	0.0233
HSA-5693532	DNA Double-Strand Break Repair	HIST1H2BH,HIST2H2BE,PCNA,PRKDC,RPS27A,SUMO2,UBA52	0.0236
HSA-597592	Post-translational protein modification	AHSG,ALB,CD55,CD59,COPB2,DDX17,DDX5,EEF1A1,EEF2,FKBP8,HIST1H2BH,HIST2H2AB,HIST2H2BE,HNRNPK,LAMB1,NUCB1,P4HB,PCNA,PLAUR,PPP6R3,PRKDC,PSMB5,RAB6A,RANGAP1,RCN1,RPS2,RPS27A,SUMO2,TOP1,UBA52	0.0236
HSA-69275	G2/M Transition	HSP90AA1,HSP90AB1,PPP2R1A,PSMB5,RBBP4,RPS27A,TUBB,UBA52	0.0246
HSA-9020591	Interleukin-12 signaling	ANXA2,P4HB,PPIA,SERPINB2	0.0252
HSA-1482798	Acyl chain remodeling of CL	HADHA,HADHB	0.0259
HSA-2559582	Senescence-Associated Secretory Phenotype (SASP)	H2AFZ,HIST1H2BH,HIST2H2BE,RPS27A,UBA52	0.0259
HSA-5693567	HDR through Homologous Recombination (HRR) or Single Strand Annealing (SSA)	HIST1H2BH,HIST2H2BE,PCNA,RPS27A,SUMO2,UBA52	0.0259
HSA-77288	mitochondrial fatty acid beta-oxidation of unsaturated fatty acids	HADHA,HADHB	0.0259
HSA-977225	Amyloid fiber formation	H2AFZ,HIST1H2BH,HIST2H2BE,RPS27A,UBA52	0.0259
HSA-3214858	RMTs methylate histone arginines	H2AFZ,HIST2H2AB,PRMT1,RPS2	0.0272
HSA-3108232	SUMO E3 ligases SUMOylate target proteins	DDX17,DDX5,HNRNPK,PCNA,RANGAP1,SUMO2,TOP1	0.0274
HSA-429947	Deadenylation of mRNA	EIF4A1,EIF4B,PABPC1	0.0275
HSA-1640170	Cell Cycle	H2AFZ,HIST1H2BH,HIST2H2BE,HSP90AA1,HSP90AB1,PCNA,PPP2R1A,PSMB5,RANGAP1,RBBP4,RPS27,RPS27A,SET,SFN,TUBB,UBA52	0.0277
HSA-5693607	Processing of DNA double-strand break ends	HIST1H2BH,HIST2H2BE,RPS27A,SUMO2,UBA52	0.0279
HSA-157118	Signaling by NOTCH	H2AFZ,HIST1H2BH,HIST2H2BE,PSMB5,RAB6A,RPS27A,UBA52,YBX1	0.0280
HSA-169911	Regulation of Apoptosis	OPA1,PSMB5,RPS27A,UBA52	0.0280
HSA-201681	TCF dependent signaling in response to WNT	CTNNB1,H2AFZ,HIST1H2BH,HIST2H2BE,PPP2R1A,PSMB5,RPS27A,UBA52	0.0285
HSA-1253288	Downregulation of ERBB4 signaling	RPS27A,UBA52	0.0293
HSA-210991	Basigin interactions	ATP1B3,ITGB1,PPIA	0.0293
HSA-450408	AUF1 (hnRNP D0) binds and destabilizes mRNA	PABPC1,PSMB5,RPS27A,UBA52	0.0293
HSA-450531	Regulation of mRNA stability by proteins that bind AU-rich elements	PABPC1,PSMB5,RPS27A,SET,UBA52	0.0293
HSA-5628897	TP53 Regulates Metabolic Genes	COX4I1,GLS,LRPPRC,MT-CO2,SFN	0.0293
HSA-5696397	Gap-filling DNA repair synthesis and ligation in GG-NER	PCNA,RPS27A,UBA52	0.0293
HSA-75153	Apoptotic execution phase	CTNNB1,HIST1H1B,HIST1H1E,HMGB1	0.0293
HSA-9013507	NOTCH3 Activation and Transmission of Signal to the Nucleus	RPS27A,UBA52,YBX1	0.0293
HSA-195721	Signaling by WNT	CTBP2,CTNNB1,H2AFZ,HIST1H2BH,HIST2H2BE,PFN1,PPP2R1A,PSMB5,RPS27A,UBA52	0.0297
HSA-382551	Transport of small molecules	ALB,ASPH,ATP1A1,ATP1B3,ATP6V1B2,FTL,GNAS,HDLBP,HMOX2,LSR,NCEH1,P4HB,PSMB5,RPS27A,SLC12A2,SLC2A3,TFRC,UBA52	0.0297
HSA-606279	Deposition of new CENPA-containing nucleosomes at the centromere	H2AFZ,HIST1H2BH,HIST2H2BE,RBBP4	0.0297
HSA-72165	mRNA Splicing - Minor Pathway	NHP2L1,SF3B1,SNRPD3,YBX1	0.0297
HSA-2565942	Regulation of PLK1 Activity at G2/M Transition	HSP90AA1,PPP2R1A,RPS27A,TUBB,UBA52	0.0299
HSA-3371556	Cellular response to heat stress	EEF1A1,FKBP4,HSP90AA1,HSP90AB1,HSPA4	0.0299
HSA-381426	Regulation of Insulin-like Growth Factor (IGF) transport and uptake by Insulin-like Growth Factor Binding Proteins (IGFBPs)	AHSG,ALB,LAMB1,NUCB1,P4HB,RCN1	0.0314
HSA-8863795	Downregulation of ERBB2 signaling	HSP90AA1,RPS27A,UBA52	0.0319
HSA-73886	Chromosome Maintenance	H2AFZ,HIST1H2BH,HIST2H2BE,PCNA,RBBP4	0.0334
HSA-162588	Budding and maturation of HIV virion	PPIA,RPS27A,UBA52	0.0344
HSA-69206	G1/S Transition	PCNA,PPP2R1A,PSMB5,RBBP4,RPS27A,UBA52	0.0362
HSA-447041	CHL1 interactions	ITGA2,ITGB1	0.0389
HSA-8849469	PTK6 Regulates RTKs and Their Effectors AKT1 and DOK1	RPS27A,UBA52	0.0389
HSA-8948747	Regulation of PTEN localization	RPS27A,UBA52	0.0389
HSA-70268	Pyruvate metabolism	DLAT,LDHA,LDHB	0.0393
HSA-5693565	Recruitment and ATM-mediated phosphorylation of repair and signaling proteins at DNA double strand breaks	HIST1H2BH,HIST2H2BE,RPS27A,UBA52	0.0397
HSA-69620	Cell Cycle Checkpoints	HIST1H2BH,HIST2H2BE,PPP2R1A,PSMB5,RANGAP1,RPS27,RPS27A,SFN,UBA52	0.0413
HSA-110314	Recognition of DNA damage by PCNA-containing replication complex	PCNA,RPS27A,UBA52	0.0415
HSA-201722	Formation of the beta-catenin:TCF transactivating complex	CTNNB1,H2AFZ,HIST1H2BH,HIST2H2BE	0.0415
HSA-2022090	Assembly of collagen fibrils and other multimeric structures	COL6A1,LAMA3,LAMB3,LAMC2	0.0415
HSA-3214815	HDACs deacetylate histones	HIST1H2BH,HIST2H2AB,HIST2H2BE,RBBP4	0.0415
HSA-5689901	Metalloprotease DUBs	HIST2H2AB,RPS27A,UBA52	0.0415
HSA-70614	Amino acid synthesis and interconversion (transamination)	GLS,GOT2,PYCR1	0.0415
HSA-5358346	Hedgehog ligand biogenesis	P4HB,PSMB5,RPS27A,UBA52	0.0423
HSA-937042	IRAK2 mediated activation of TAK1 complex	RPS27A,UBA52	0.0431
HSA-1834949	Cytosolic sensors of pathogen-associated DNA	CTNNB1,PRKDC,RPS27A,UBA52	0.0435
HSA-445355	Smooth Muscle Contraction	ANXA1,ANXA2,VCL	0.0435
HSA-445989	TAK1 activates NFkB by phosphorylation and activation of IKKs complex	HMGB1,RPS27A,UBA52	0.0435
HSA-5656169	Termination of translesion DNA synthesis	PCNA,RPS27A,UBA52	0.0435
HSA-73728	RNA Polymerase I Promoter Opening	H2AFZ,HIST1H2BH,HIST2H2BE	0.0435
HSA-8964043	Plasma lipoprotein clearance	HDLBP,LSR,NCEH1	0.0435
HSA-157579	Telomere Maintenance	H2AFZ,HIST1H2BH,HIST2H2BE,PCNA	0.0451
HSA-5625740	RHO GTPases activate PKNs	H2AFZ,HIST1H2BH,HIST2H2BE,SFN	0.0451
HSA-171306	Packaging Of Telomere Ends	H2AFZ,HIST1H2BH,HIST2H2BE	0.0452
HSA-1268020	Mitochondrial protein import	ACO2,ATP5A1,CS,SLC25A6	0.0466
HSA-6782210	Gap-filling DNA repair synthesis and ligation in TC-NER	PCNA,PRPF19,RPS27A,UBA52	0.0466
HSA-3785653	Myoclonic epilepsy of Lafora	RPS27A,UBA52	0.0475
HSA-4791275	Signaling by WNT in cancer	CTBP2,CTNNB1,PPP2R1A	0.0477
HSA-5334118	DNA methylation	H2AFZ,HIST1H2BH,HIST2H2BE	0.0477
HSA-5663084	Diseases of carbohydrate metabolism	DCXR,RPS27A,UBA52	0.0477
HSA-6782135	Dual incision in TC-NER	PCNA,PRPF19,RPS27A,UBA52	0.0477
HSA-68875	Mitotic Prophase	H2AFZ,HIST1H2BH,HIST2H2BE,PPP2R1A,SET	0.0477
HSA-211000	Gene Silencing by RNA	H2AFZ,HIST1H2BH,HIST2H2BE,HSP90AA1,RAN	0.0487
HSA-5654738	Signaling by FGFR2	HNRNPH1,PPP2R1A,RPS27A,UBA52	0.0493
HSA-8936459	RUNX1 regulates genes involved in megakaryocyte differentiation and platelet function	H2AFZ,HIST1H2BH,HIST2H2BE,PRMT1	0.0493
HSA-6804757	Regulation of TP53 Degradation	PPP2R1A,RPS27A,UBA52	0.0494
